# Supplementary material for: Type 1 Insulin-Like Growth Factor Receptor Nuclear Localization in High-Grade Glioma Cells Enhances Motility, Metabolism, and In Vivo Tumorigenesis
Source: Front Endocrinol (Lausanne). 2022 Apr 27;13:849279. doi: 10.3389/fendo.2022.849279 (PMC9094447; doi:10.3389/fendo.2022.849279)
Supplement: Supplementary file 2 [file Table_1.xlsx]

## Sheet: Suppl Table 1
Gene symbol	Serum Free	IGF1 8hs	IGF1+ OSI906 8hs
CHAC2	-0.955694	-0.12492	-0.60189
IFI30	-0.628672	-0.357124	-0.483878
BAX	-1.15036	-0.133926	-0.792298
SYNGAP1	0.728341	0.0131083	0.281968
FBXO42	-0.363693	-0.74349	-0.205385
POLA2	-0.75705	-0.207339	-1.18163
ANTXR2	0.488366	0.0663083	0.649525
PEPD	0.17817	0.688267	0.30539
NGRN	-0.489059	-0.563283	-0.487653
XLOC_l2_011987	0.581532	0.0467728	0.372331
BTN3A2	0.561828	0.00338689	0.298158
SNORA78	-0.112955	-0.599718	0.0536258
MTRNR2L2	0.534768	0.569433	0.191792
LOC100132735	0.259809	-0.00300288	0.58875
AATK	0.535367	0.0168193	0.374688
lnc-OST4-2	-0.0073282	-0.550673	0.285611
lnc-ANKMY2-1	-0.860688	-0.190837	-0.880274
GPR155	0.299947	0.0110125	0.737906
BRCA1	-1.39323	-0.705353	-1.23474
BAZ2A	-0.832208	-0.121407	-0.480533
XBP1	-0.879906	-0.345057	-0.747287
TNXB	-1.01834	-0.157049	-0.806436
SMAD5	-0.598266	-0.15997	-0.24557
KBTBD11-OT1	-0.741722	-0.0551013	-0.621976
RPL37A	0.350938	1.04642	0.301088
lnc-C15orf48-1	0.0454447	-0.000346847	0.821733
MTFP1	-0.903395	-0.659882	-0.508452
KCP	-0.24753	-0.658001	0.00911023
DST	0.870738	-0.0573864	0.898321
lnc-SH3BP4-3	0.758818	0.337252	1.06341
APTR	-0.34468	-0.561921	-0.540334
GINS2	-1.81654	-1.09762	-1.67829
SLC2A9	0.360284	0.00795117	0.510008
ME2	-0.837863	-0.360232	-1.03255
BIRC3	0.71521	0.0540577	0.446751
SUMO3	-0.301883	-0.5134	-0.185681
ATG7	0.231614	-0.0145	0.609176
FHL2	-0.646288	-0.693551	-0.555753
LPPR4	1.09694	0.165997	0.78944
ZFP36L2	0.720267	0.00733838	0.200738
PGD	-0.515028	-0.59271	-0.565408
DZIP3	0.6137	-0.031729	0.497285
ZC3H12C	0.420178	-0.0164538	0.619062
lnc-EPSTI1-3	0.517902	0.0445545	0.623664
MGST2	0.93513	0.0582027	0.632761
MEF2C	-0.457537	-0.180393	-0.793559
SDC4	-0.502225	-0.478225	-0.133272
RFC5	-0.757195	-0.894547	-0.722896
CYP2R1	-0.48686	-0.703454	-0.429467
PQLC2	0.606848	1.56958	0.791511
FHAD1	1.0444	0.105599	0.611716
LOC101928100	0.536493	0.0224096	0.274451
ERO1L	-0.140813	-0.509252	-0.272943
SLC4A2	-0.712094	-0.367545	-0.423424
KIAA0101	-0.456776	-1.01486	-0.54217
SRP9	-0.303737	-0.381431	-0.524015
C9orf85	0.0919701	-0.601029	0.00676772
LINC00472	0.41358	0.02603	0.678677
RBBP4	0.173577	-0.594855	-0.118564
SUGP2	0.626836	-0.282134	0.324168
SH2D5	-1.67381	-1.10996	-1.01304
UNC5B	-0.517377	-0.401454	-0.413457
LINC00674	-0.207677	-0.59652	-0.0389905
CNN1	-0.546377	-0.337188	-0.108193
XLOC_l2_004844	-0.0746691	-0.301776	0.528354
MT1L	-0.934472	-0.368964	-0.462875
HTR2A	1.18588	0.0732149	0.567097
TMEM150A	0.337828	-0.0252723	0.533603
ATMIN	-0.106929	-0.491092	-0.60604
RPL3	-0.0956649	0.62839	-0.0818106
BLM	-1.28607	-0.457502	-1.18804
LINC01535	0.0765759	-0.522043	0.228716
RAB9B	0.593184	0.0473087	0.617252
PPP2CA	-0.559534	-0.416654	-0.572014
EMC8	-0.213363	-0.505506	-0.110587
XLOC_l2_000399	0.738991	0.0242128	0.464335
GTF2H2C_2	0.0431907	-0.558725	-0.0188069
LOC101929002	0.117873	0.00211414	0.513212
CAT	0.712583	0.304424	1.00426
EXOSC6	-0.650735	-0.651779	-0.256766
ADAMTS13	0.612887	-0.128348	0.378449
FAM216A	-0.537047	-0.744293	-0.161286
HIST2H2AB	-0.0018567	-0.753626	0.0734471
CGNL1	1.77403	0.174557	1.51929
lnc-HDAC9-3	0.816291	-0.00433262	0.792413
ANKRD29	0.660509	0.288225	0.667196
PFDN6	-0.752743	-0.379063	-0.435063
FN1	0.718792	-0.144092	0.80492
IL27RA	1.11388	0.10703	1.10076
PPM1B	-0.269606	-0.457762	-0.524162
CC2D1A	0.375011	1.49753	0.674099
SLC25A1	-0.0154686	-0.0447531	0.556925
RNF112	0.619317	0.51085	0.586191
RNF14	-0.311896	-0.0320783	-0.910415
LOC730257	0.479359	-0.122112	0.768337
KNTC1	-1.44723	-0.788103	-1.44766
LSM14B	0.438154	0.0231126	0.710549
APC	0.452384	-0.0954094	0.586021
ZNF638	0.516452	-0.202672	0.25929
GDF15	-1.55418	-0.587724	-1.42184
NICN1	-0.21731	-0.595963	-0.449493
C1orf43	-0.57388	-0.432108	-0.47999
SLC2A14	-0.222081	-0.613064	0.161311
DAZAP2	0.594883	0.472166	0.269966
GAPDH	0.214921	0.710633	0.0909316
TMEM229B	0.719669	0.139525	0.724732
TEAD4	-0.552335	-0.325477	-0.13149
lnc-SLC15A1-1	-0.500776	-0.445661	-0.55595
TMTC1	0.655044	0.260952	0.316521
ENPP2	0.53112	-0.0982671	-0.527931
GJD3	0.947591	0.181663	1.37487
XLOC_l2_014504	-1.0663	-0.507376	-1.11616
HS3ST2	-0.431348	-0.324556	-0.749447
CRNDE	-0.509278	-0.694675	-0.346842
LINC01260	1.496	0.087532	1.35631
ITGBL1	0.803217	-0.294534	0.302798
PNMA1	0.613676	0.905152	0.244877
SDHA	0.50015	0.268863	0.448483
CALU	0.302783	0.574828	0.0247068
MIF	0.29234	0.658972	0.275917
UPB1	0.456745	0.0467994	0.51642
NINL	0.953312	0.0642208	0.504614
LAMTOR5	0.119256	0.548411	0.0762861
UTP14A	-0.422565	-0.128807	-0.623345
GDAP1L1	0.849627	0.276057	0.895467
TRIP13	-0.832067	-0.634483	-0.720611
ZNF593	-0.501904	-0.641146	-0.361277
DOCK11	0.624512	0.329862	0.517467
A4GALT	0.117713	-0.0882213	0.535784
MRPS23	-0.618799	-0.499925	-0.572896
LOC101928669	0.184533	-0.662187	0.297587
SLC43A3	-0.72996	-1.08321	-0.495791
PRIM1	-1.21741	-0.626126	-1.16694
lnc-C14orf118-1	1.05656	0.0965519	1.1135
DUS3L	-0.422106	-0.928432	-0.280134
LINC01550	1.42259	0.356891	1.4465
MGAT1	-0.298865	-0.530859	-0.234382
UBL5	0.176654	0.654463	0.056344
TSPO	0.175841	0.926441	0.24373
RPS7	0.156196	0.666107	0.0416508
TVP23B	0.064055	-0.0746902	-0.573441
HGC6.3	-0.10768	-0.563648	0.0643328
TTC39C-AS1	0.536248	0.0370624	0.221472
LMNB1	-1.68533	-0.394941	-1.34679
TTC3	0.950707	0.290388	0.658721
LINC00662	-0.796661	-0.189816	-0.659274
HIATL1	-0.279286	-0.0447038	-0.67063
RPL11	-0.00578173	0.651703	0.0498199
RPA3	-0.406188	-0.548266	-0.333785
lnc-CDIPT-1	0.594614	0.188888	0.835811
lnc-TRA2A-1	0.337165	-0.595102	0.138535
lnc-KCTD6-1	0.122248	-0.0138783	0.547351
DNAJC9	-1.06318	-1.24593	-0.940381
lnc-DHX57-2	-0.613294	0.046509	-0.021163
ZFAND1	-0.41138	-0.544453	-0.305286
TCEA1	-0.785617	-0.222116	-0.845549
AEN	-0.522281	-0.047796	-0.303048
SNORD26	0.250063	-1.10676	0.595244
TBX1	0.214018	0.0156468	0.541609
lnc-OBFC2A-1	1.03583	0.150781	0.920366
OSBP2	0.64067	0.0828003	0.320589
SLC5A6	-0.557271	-0.291688	-0.614548
SMYD3	-1.02917	-0.785296	-1.09908
SNCA	0.636887	0.697779	0.803986
TADA1	-0.129244	0.0362382	-0.521648
SLC7A1	-0.370328	-0.549044	-0.617363
GALT	0.235212	0.0310532	0.561718
HK2	0.509913	-0.272981	0.473232
MMS22L	-0.450104	-0.0997938	-0.750288
DDX5	-0.185445	-0.0177974	-0.654246
FAM199X	-0.137962	-0.545034	-0.237502
LOC102724927	0.661601	0.0554326	0.609642
DTL	-1.80028	-0.743682	-2.00167
INTS9	0.0415328	-0.507477	0.155884
ZNF696	-0.642537	-0.166033	-0.199557
GEMIN5	-0.86496	-0.458124	-0.220828
TRIP11	0.320612	-0.560053	0.047442
SLC9A3R1	0.479534	0.865064	0.255555
ZNF664	-0.257813	-0.346119	-0.561439
GGTLC1	-0.201726	-0.582451	-0.0703179
CEP120	-0.608694	-0.181072	-0.572423
CHAF1B	-1.04763	-1.01511	-0.979859
FAM192A	0.0711291	-0.513862	-0.0598646
RAB11FIP3	0.506218	-0.0467312	0.419962
PAX8-AS1	0.287171	0.0639267	0.549482
NPEPL1	0.307657	-0.136346	0.643132
TRIOBP	0.24583	0.0850136	0.682445
ARHGDIB	1.11264	0.10202	0.889496
CTNNA1	-0.0692673	-0.713234	-0.642463
SLC9A5	0.62366	0.0938763	0.564339
PNP	-0.948323	-1.02499	-0.888875
NECAP1	-0.170921	-0.000196445	-0.966842
LINC00998	0.0594933	-0.501098	-0.313798
MTHFD2	-0.946639	-0.69186	-0.608311
HMOX1	-0.464796	-0.616054	-0.561105
TMEM116	-0.531189	-0.543613	-0.678942
GNL2	-0.0871913	-0.573996	-0.253123
PET117	-0.058174	-0.515071	-0.163659
SNORD116-19	0.525638	0.133729	1.04471
LUCAT1	-1.13841	-0.356311	-0.339676
lnc-B3GAT2-3	0.33532	0.00580172	0.580176
METTL21A	-0.573603	-0.408935	-0.535341
HIST1H1B	-1.65685	-0.861355	-1.11191
ZNF117	1.08881	0.127912	1.1859
CD2	2.05001	1.07025	1.92415
OBFC1	0.504989	-0.0872284	0.117816
TRAF4	-0.643923	-0.213567	-0.596024
UBE2C	-0.562948	-1.38081	-0.820129
RRP12	-0.559885	-0.515022	-0.382406
VPS37B	-0.193862	-0.541633	-0.344149
C1S	0.614516	0.0765743	0.455997
ACOT8	0.420578	-0.0944635	0.583387
ZSWIM8-AS1	-0.590639	-0.257193	-0.471768
C10orf128	0.521272	0.0678238	0.161626
SELM	0.655041	0.054928	0.569894
TOM1L1	-0.802842	-0.437298	-0.841031
RAF1	-0.271506	-0.498427	-0.550272
PDIA3	1.10191	-0.141991	0.410626
E2F1	-1.0944	-0.775169	-0.830694
MAP1LC3B	-0.924575	-0.995308	-1.14566
P2RX6P	0.911473	0.0982709	0.660379
WDR7	0.670594	0.112449	0.468299
QSOX2	-0.787857	-0.723621	-1.04099
lnc-RELT-1	-0.517265	-0.0494641	-0.551211
lnc-DDX54-1	0.334859	0.0204833	0.608064
SLBP	-0.620849	-0.432934	-0.832013
CTSK	1.47218	2.3307	1.03052
XLOC_l2_010831	0.611164	0.00123899	0.638987
NUP188	-0.38948	-0.262743	-0.522944
CERS2	-0.180081	-0.500372	-0.353149
GPT2	-1.05546	-0.737667	-0.378999
ODF2	-0.237459	-0.603169	-0.574508
CPE	1.77968	0.374831	1.30494
NCAPD2	-0.316616	-0.766677	-0.393399
EEF1A1	-0.487552	-0.426147	-0.960616
AKR7A2	0.25462	0.417302	0.514097
GOLGA2P7	-0.555639	-0.957361	-0.49354
DNAJA3	-0.810973	-0.449178	-0.527454
HCG8	-0.645185	-0.222933	-0.918163
WDR1	-0.310939	-0.477145	-0.667991
RPP40	-0.461706	-0.219034	-0.710122
PLAT	0.107623	0.277582	0.649485
DESI2	-0.288969	-0.474182	-0.59308
FAM65C	1.23805	0.417988	1.47987
ACAT1	0.0382013	-0.544459	-0.299596
TRMT10C	-0.0865026	-0.694281	-0.220972
NRN1	1.09301	-0.0959772	0.815662
C17orf51	-0.607605	-0.680328	-0.280995
GGA2	-0.191792	-0.613953	0.00585637
VASP	0.222257	-0.661323	0.148677
CMTR2	-0.109344	-0.34168	-0.67266
GRN	1.65419	2.53898	1.9792
GGCT	-0.228815	-0.824094	-0.405084
FAM195A	-0.107564	-0.502234	-0.105457
lnc-PAPPA-AS1-1	0.344476	0.036902	0.548966
OVOS2	0.0257913	0.0277881	0.510621
NLN	0.0530902	-0.0769015	-0.515154
SPON2	1.24061	-0.146898	0.849586
DUSP28	-0.0225161	-0.666163	-0.0535191
C1orf112	-0.661968	-0.405011	-0.548158
LACTB2	-0.450317	-0.301543	-0.507234
FAM71E1	0.706739	0.142243	0.842474
LOC162137	-1.26586	-0.00322295	0.19694
VWA1	0.450068	0.0284054	0.543804
WDR70	0.685291	0.0926725	0.615574
DHH	0.578177	0.0140552	0.291369
KLHL29	-0.458246	-0.504266	-0.286364
SLC25A36	-0.5349	-0.276811	-0.0391076
MESDC1	-0.0295169	-0.616531	-0.0353373
MRPL12	-0.095926	-0.639143	-0.0564941
GSTM5	0.62847	0.0900413	0.429854
BRIX1	-0.428137	-0.654647	-0.00972079
LOC101928521	-0.0954422	0.00236353	0.517257
lnc-ZNF768-1	0.580538	0.0238404	0.426913
KIAA0586	-0.0540347	-0.668016	-0.159373
SNHG18	0.267665	-0.252495	0.512763
RPS20P27	0.725566	1.07782	0.678039
FLNA	1.41197	-0.0819342	0.573174
UGT2B7	0.593173	-0.0198223	0.384588
ago-02	-0.667441	-0.439664	-0.340517
MRPL38	-0.296902	-0.573196	-0.158938
PHF8	0.655724	-0.0610603	0.171772
CCNA2	-0.787193	-0.189806	-0.689349
KIAA1324	0.803247	0.119198	0.644401
ATP5O	0.48336	0.831195	0.430691
C11orf96	2.10267	0.243174	2.98843
LOC100506674	0.564973	0.0810714	0.436007
NONO	-0.371484	-0.644516	-0.331569
POLD1	-1.00866	-1.15521	-0.793088
NT5E	-0.643635	-0.49483	-0.493635
CAPN5	0.230983	0.179343	0.642339
XLOC_l2_014645	-0.148659	0.00901733	0.520456
HDDC2	-0.355011	-0.705455	-0.346244
SLC29A1	-0.628856	-0.145291	-0.370587
AHSA1	-0.729792	-0.219805	-0.554201
WTAP	0.553992	-0.0500397	0.597204
NOB1	-0.358214	-0.64357	-0.310394
PTTG2	-0.826586	-1.09085	-0.692184
MAP2K4	0.0949506	-0.641275	0.0292883
RASA4B	0.840466	0.0242584	0.392404
TMEM97	-0.670091	-0.36559	-0.730662
DLX5	0.945403	0.0598681	0.6085
EIF1B-AS1	0.662216	0.0216746	0.25039
STK24	-0.415235	-0.127139	-0.913125
SNORD11	-0.53448	-0.163559	-0.614077
SYTL1	-1.05265	-0.838765	-1.03146
FADS1	0.439017	0.611196	0.872933
C12orf29	-0.42365	-0.672593	-0.533081
LCMT1	-0.104576	-0.506875	-0.0160891
lnc-NACA2-1	0.394218	-0.00311158	0.542496
PCDHB8	0.710101	0.0956591	0.775552
USP1	-0.943484	-0.834099	-0.631827
CNNM4	-0.416484	-0.610946	-0.399638
MAT2A	-0.49629	-0.946982	-0.795116
TRIM25	-0.348155	-0.678456	-0.268012
CORO2A	0.737779	0.0707443	0.229976
TMEM216	0.633524	0.0814165	0.652485
AMIGO2	-0.75361	-0.378583	-0.437061
TUFT1	-1.26945	-0.472527	-1.12806
lnc-NPBWR1-1	1.09399	0.136784	0.817458
FAM27E2	-0.700172	-0.751635	-0.415455
MYOF	0.382669	0.751319	0.0576259
GSTP1	0.341809	0.552089	0.318315
IARS	-0.746075	0.207508	-0.817947
DDX28	-0.236144	-0.528668	-0.0622364
SPANXB1	0.527437	0.0177796	0.543971
CRHBP	0.578435	0.0233802	0.448308
ERV3-1	0.779518	0.0778721	1.0206
MSC	-0.940745	-0.720828	-0.820777
SNORA75	-0.640376	-0.0384956	-0.37113
LOC101927056	0.388842	-0.0495331	0.555895
MFAP4	1.44707	1.49832	1.34464
lnc-MEGF10-1	0.133942	-0.189047	0.67743
YWHAQ	-0.345774	-0.675099	-0.59853
HNRNPA1L2	0.791454	-0.811602	0.615283
BANF1	-0.517874	-0.125586	-0.348981
MITF	1.08427	0.248429	0.577527
DHX36	-0.423237	-0.430459	-0.513482
LAMA3	1.05341	0.317048	1.21648
P2RY1	0.471293	-0.0665295	0.536195
RECQL4	-0.861558	-1.28909	-0.694961
C1orf159	-0.605005	-0.176836	-0.383644
ATP7A	1.4104	0.141702	1.17555
GPRC5B	0.720895	0.177279	0.560272
PMF1	-0.282733	-0.625525	-0.12834
APOBEC3F	-0.600603	-0.0692988	-0.0427667
RAD51C	-0.497383	-0.663059	-0.415348
FOXK1	-0.43652	-0.0268613	-0.537426
NDUFAF4	-0.565481	-0.691267	-0.539547
OR52N5	0.00074479	0.0105646	0.513212
PTTG3P	-0.502492	-0.0557159	-0.567945
OCIAD2	-0.0860979	0.567961	-0.144886
KIAA1143	0.369879	-0.652387	0.399581
HSPA13	-0.332432	-0.517957	-0.245054
CDK2	-0.619574	-0.14215	-0.404127
lnc-TRAPPC11-2	-0.00233143	-0.00606759	0.619564
AARS	-0.247295	-0.958128	-0.543253
DPYSL3	0.494094	-0.50773	0.0652466
THBS3	0.951273	0.0742486	0.615837
YWHAB	0.249625	0.529644	0.282188
LDOC1L	-0.247683	-0.517431	-0.580557
RPSAP58	-0.079734	0.539504	-0.210339
SFI1	-0.401053	-0.558724	-0.191179
LDHA	-0.813094	-0.497693	-0.80664
CMTM7	-0.659752	-0.0895821	-0.20905
NSMCE4A	-0.576424	-0.54665	-0.603077
XLOC_l2_014711	-0.316132	-0.694993	-0.474615
HSPG2	0.605412	0.481004	0.957877
STARD5	0.780078	0.123271	0.347118
TCEB3	-0.235912	-0.52629	-0.383085
FAIM	0.0211417	-0.598452	-0.45537
lnc-FKBP2-1	-0.414447	-0.996944	-0.310672
ADRA1B	0.367675	0.0971758	0.758954
lnc-LRRIQ1-1	0.909371	-0.140428	0.90292
APOLD1	0.224833	-0.0100474	0.702291
lnc-HIST2H2AA3-1	0.497193	0.106276	0.775306
ADCY9	0.746155	0.128161	0.626591
NDRG2	0.736321	0.0827444	1.04959
ADAM15	-0.616623	-0.254525	-0.314253
C20orf24	0.281622	0.671353	0.469618
ICAM1	2.0767	0.291956	2.68357
LINC01550	0.743568	0.0506789	0.648618
LINC00152	-0.172731	-0.739378	-0.0366717
TRA2B	-0.317292	-0.538182	-0.524759
NKRF	-0.324163	-0.42644	-0.656565
VPS72	-0.395215	-0.620938	-0.366583
BIRC5	-0.520215	-0.835659	-0.560135
TRIT1	-0.31671	-0.57335	-0.342533
ADM	0.360903	0.191005	1.10512
CDK11A	-0.246599	-0.627483	-0.285948
LOC100506922	1.10013	0.189676	0.572473
NMB	1.48329	1.22767	1.66013
FANCF	-0.151799	-0.729633	0.0462018
RNMT	-0.156003	-1.17769	-0.0356058
POLE3	-0.564849	-0.67211	-0.746703
CROCCP2	-0.229928	-0.73638	-0.442071
NANOS1	0.681519	0.00714573	0.551531
LTV1	-0.34505	-0.592652	-0.370839
FOXL1	-0.139074	-0.646524	-0.0337571
ADPRHL2	-0.55749	-0.558282	-0.279027
IL1RAP	-0.944917	-0.246212	-0.767544
SLC35D2	-0.7542	-0.112028	-0.707741
LOC101927346	-0.0317888	0.0278399	0.689625
SH3PXD2A	-0.607471	-0.855396	-0.644344
PARP1	-0.539792	-0.72367	-0.233717
lnc-DYRK2-2	0.540799	0.00457567	0.277955
SHROOM1	0.530865	0.0405876	0.152031
NFATC3	-0.139979	-0.0449559	-0.711929
METTL2A	-0.351393	-0.534144	-0.316599
ABHD11	-0.48295	-0.178595	-0.533927
MPV17	0.222567	0.486516	0.527765
NTNG1	-0.601756	-0.103546	-0.32546
P3H1	0.602975	-0.0249647	0.45169
ANP32E	-0.441054	-0.159651	-0.552613
IGFBP3	-0.0975607	-0.584692	0.143871
BAG6	0.0455438	0.53355	0.18512
lnc-C16orf45-1	-0.63412	-0.0135042	-0.459047
lnc-CLVS1-1	0.738515	0.186324	1.00109
CSDC2	0.999633	0.106532	0.620672
POLD4	0.24658	0.755009	0.325377
MAST4	0.56646	0.0102745	0.452501
MPRIP	0.254501	-0.050598	0.592846
lnc-ADAM30-1	-0.201121	-0.0325372	-0.518673
RPS25	0.337705	0.770078	0.247612
C1orf35	0.148621	-0.662115	0.125755
ARHGAP20	1.60537	0.0896228	1.22881
MMP19	0.796962	-0.0396817	0.536273
NSMCE1	-0.182133	-0.638753	-0.30687
FERMT1	0.517333	-0.120052	0.0562559
PLAU	0.802707	1.20921	0.561423
lnc-CIB4-1	0.0572026	0.00503112	0.513212
lnc-C14orf37-1	0.886477	0.0623869	0.632158
SCD5	0.178785	0.00660823	0.551531
LMBRD1	0.610388	-0.0832435	0.278936
LRRC26	0.300856	0.0974008	0.521309
SLC7A11-AS1	-1.22952	-0.07039	-0.819506
ATF3	-0.717115	-0.139135	-0.733091
HMGN2	-0.245895	-0.131084	-0.648452
lnc-H2AFV-1	0.0748532	-0.00495439	0.547351
CCNE2	-0.31527	-0.0502059	-0.524693
C12orf4	-0.032968	-0.669247	-0.379794
KRTAP1-5	0.0175374	0.00179051	0.849002
XLOC_l2_014720	-0.635779	-0.0432044	-0.064074
GALNT12	-0.795689	-0.516025	-0.628599
DAPL1	2.0984	0.382584	1.44362
RAB3GAP1	0.523832	-0.246897	0.178429
CCL2	1.44565	0.243261	2.4798
ITGAV	0.625653	0.243209	0.397703
RUNX1	-0.791901	-0.201046	-0.296734
LAMA4	1.37427	0.242245	1.37245
LONRF3	0.112942	0.0371019	0.582259
DERL1	-0.356763	-0.381279	-0.525423
KLF13	0.477307	-0.000662847	0.502347
RNF122	-0.531163	-0.0782078	-0.147809
DDX21	-0.83097	-0.723772	-1.11848
PNO1	-0.475284	-0.105075	-0.654621
NOL10	-0.411315	-0.847064	-0.610266
lnc-RP1-239B22.1.1-1	-0.640526	-0.693593	-0.418746
STK11	0.132192	-0.742129	-0.152824
ERICH1	-0.484225	-0.423343	-0.609816
POLR3D	-0.0561825	-0.18144	-0.503389
VAPA	0.502964	0.022045	0.652595
SPRR2C	-0.771508	-0.107186	-0.5386
CPQ	0.592115	0.119946	0.337694
BASP1	0.116825	0.527169	0.180278
NUDT2	-0.173507	-0.583123	-0.146088
lnc-PTP4A3-1	-0.513641	-0.000780031	-0.291698
AHNAK2	0.613438	-0.755557	0.306375
DYNC1LI2	-0.405874	-0.156042	0.515101
lnc-GPR3-2	0.927052	0.066748	0.85023
ESCO2	-0.755108	-0.115104	-0.796602
LINC01197	-1.21358	-0.236559	-0.0880685
LINC00856	0.166574	-0.00118913	0.525337
F2RL2	0.673033	0.0133634	0.597687
XLOC_l2_013730	0.521911	0.0108247	-0.106508
CTSB	0.545977	0.850938	0.500162
SMS	-0.497635	-0.457933	-0.808839
XLOC_l2_013835	-0.0469972	0.0391233	0.594918
AP5B1	-0.767713	0.00140151	-0.337397
SULT1C2	1.15615	0.279636	1.23353
ZNF787	-0.600846	-0.29936	-0.366379
ZNF728	0.506397	-0.0778921	0.689141
BEX4	-0.767989	-0.108343	-0.757358
RGS2	0.884954	-0.0421008	0.592767
DHX38	-0.203771	-0.50389	-0.320926
AFMID	-0.281471	-0.153796	-0.571601
MCM6	-1.57155	-1.22197	-1.08434
LOC100507420	-0.0706913	-0.525231	0.141132
TSHZ2	1.50938	0.210731	1.23001
BAP1	-0.781879	-0.490308	-0.256347
XIAP	0.609409	-0.113535	0.529616
TOMM22	-0.208991	-0.533517	-0.0379942
ETF1	-0.339811	-0.333022	-0.540689
OAS2	0.606019	0.171451	0.759445
RAB11FIP1	0.461523	0.00827022	0.691593
BUB3	0.0520543	-0.81881	-0.178861
HNRNPD	-0.738676	-0.219219	-0.787917
RPRD1A	-0.540987	-0.585101	-0.247856
FANCA	-1.07642	-0.167148	-1.13049
CDKAL1	-0.0110893	0.0204504	-0.543597
RPL30	0.328626	0.813	0.280397
ACTL8	0.139754	-0.00153711	0.511915
CCND1	-1.43927	-1.30799	-1.19764
ASB1	-1.11086	-0.872805	-1.20426
CHN2	0.838737	0.0599779	0.675751
HBB	0.225528	-0.00311158	0.715971
ARL6IP6	-0.588777	-0.310092	-0.642503
ADCY7	-1.00653	-0.17714	-1.04799
lnc-FER1L6-1	0.0186964	-0.01964	0.508951
ARL8A	-0.263905	-0.544461	-0.318933
LINC00999	-0.223111	-0.556172	-0.266684
C5orf42	0.645487	0.0355791	0.552009
WNT5B	-0.458384	-0.115925	-0.591445
TIPARP	-0.155403	-0.536721	-0.118959
NUFIP1	-0.391473	-0.0182096	-0.69386
ATP5E	-0.2423	0.00131957	-0.514976
ENO2	-0.234895	-0.618936	-0.27374
DNAJC12	-0.403458	-0.123991	-0.622714
lnc-SERPINC1-1	-0.697885	-0.566699	-0.675228
LOC101927285	0.73703	0.0809831	0.982029
lnc-METAP1-2	0.359161	0.0149239	0.588162
IQSEC2	0.419485	0.391119	0.645633
HIST1H4A	-0.98326	-1.22824	-0.662359
SEC13	-0.542491	-0.0346507	-0.0983564
ORAI3	0.531649	0.0309324	0.535035
ZSWIM6	0.0591416	-0.505879	-0.058032
RPL23A	0.306868	1.02737	0.351686
ARHGEF15	0.373821	0.127079	0.694107
PADI3	0.51179	0.0181009	0.277955
RBMS1	0.529193	0.215389	0.473874
LUCAT1	-1.01757	-1.11398	0.0773729
URB2	-0.581255	-0.16462	-0.549304
CASP8	-0.616223	0.0523219	-0.190901
RLIM	0.0164787	-0.51144	-0.3121
HIRIP3	-0.468268	-0.817111	-0.530568
APH1A	0.707746	-0.299027	-0.212219
GNPTG	0.365306	0.101831	0.640456
HDAC2	-0.221537	-0.482002	-0.679556
TGOLN2	0.650051	-0.382478	0.621387
SLMO2	-0.534658	-0.258981	-0.750855
EXO1	-0.998554	-0.205587	-0.97533
TNPO2	0.345543	0.225126	0.622668
XLOC_l2_005557	0.351164	1.14834	0.432659
UBA1	-0.0973177	-0.5149	-0.0707834
CCZ1	-0.315653	-0.396509	-0.521385
SERPINB3	0.298395	0.0141251	0.632149
RPL15	0.046818	0.987167	0.0644573
LRCOL1	1.84255	0.183533	1.12322
LINC00174	-0.577221	-0.161283	-0.727915
TMSB4X	0.301887	0.426996	0.548059
TDO2	1.02401	0.203304	0.6514
LINC00114	-0.0309728	-0.00182126	0.526005
SERPING1	-0.0308708	-0.0012685	-0.809608
SMG1	-0.111445	-0.939548	-0.0848095
PAQR4	-0.996159	-0.126608	-1.03291
SPATA4	-0.960728	-0.372936	-0.873668
BDNF	-0.133838	-0.0254782	0.578308
LOC100506869	1.34412	0.0974932	1.19761
MATN2	1.27125	0.149501	0.454353
PMF1	-0.66499	-0.312461	-0.0974017
KEAP1	0.0594648	-0.570569	-0.0377471
SRFBP1	-0.508679	-0.480815	-0.569256
TEX30	-0.644402	-0.609601	-0.490506
FAM103A1	-0.300508	-0.612325	-0.293379
GPC6	0.22272	-0.0948739	0.883779
TCEANC	0.562524	0.0395208	0.0611443
C3orf18	0.513017	0.149057	0.363084
KDM3A	-0.342216	0.00342683	-0.611687
FAM46C	0.915981	0.0497477	0.698717
ARHGAP11A	-0.575302	-0.0727842	-0.708926
FABP5	-0.466934	-0.620222	-0.259867
SMPD3	-0.707037	-0.0788883	-0.779291
WDR76	-1.02534	-0.0783893	-0.853866
TIMM10	-0.39478	-0.51997	-0.295944
KLHDC4	-0.7206	-0.537768	-0.509885
IGHMBP2	-0.66053	-0.011861	-0.597628
LINC01085	0.480624	0.0334672	0.744934
PTX3	0.00766789	-1.00479	0.635887
EHBP1	-0.817777	-0.246879	0.222911
TSPYL4	0.572018	-0.0807036	0.238206
LOC153684	0.801688	0.276575	0.839986
THOC7-AS1	0.661313	0.0812183	0.868722
ACVR1	-0.0258441	-0.00474692	-0.802001
PLAU	1.0601	0.0566799	0.759307
LINC01578	-0.338476	-0.0790787	-0.532305
CSTB	0.336337	0.991955	0.336622
WDR74	-0.332032	-0.581206	-0.0509994
IFNAR2	0.317389	-0.0116317	0.502002
MTERF3	-0.358815	-0.439933	-0.545636
RFC2	-1.08249	-0.585933	-1.02309
POLR1C	-0.533733	-0.771459	-0.188094
ATP6AP2	0.518038	-0.325462	0.103587
ANKRD13A	-0.108363	-0.0845139	0.537608
CDT1	-1.75351	-1.70806	-1.54201
ZFP91	-0.114621	-0.562974	-0.00252956
DDX41	0.0110195	-0.555823	0.0196207
LOC102725166	0.345261	-0.201449	0.637292
HLA-B	0.576707	0.768534	0.608091
DDB1	0.528723	0.461787	0.380363
SIRT6	-0.340268	-0.558713	-0.104754
BAG1	-0.502392	-0.575369	-0.490873
IDH1-AS1	0.435564	-0.0896391	0.506764
HIST1H3B	-1.42333	-1.97404	-1.2912
DHTKD1	0.592644	0.105695	0.398152
MT1F	-0.245466	-0.739628	0.330486
XLOC_l2_013931	-0.54707	-0.128837	-0.613915
MT1X	-0.867223	-0.896108	-0.45488
EPS8L1	-0.379291	-0.634388	0.0341091
KRTAP1-1	0.4224	0.0276724	1.69834
FAM86C1	-0.0643134	-0.569837	-0.0645301
lnc-RPL7L1-1	0.314544	0.0248919	0.614789
PRRT2	0.78534	0.141635	0.765007
LOC100996255	0.66002	0.0398821	0.516364
CSH2	0.0727049	0.00333638	0.502347
SNRNP70	-0.618306	-0.495322	-0.323907
lnc-TPTE-3	0.05925	-0.666798	-0.169723
LOC100499489	0.656215	0.0846444	0.740226
FNIP1	0.547001	-0.301869	0.22647
PGS1	-0.647761	-0.145079	-0.406755
lnc-UQCRFS1-9	-0.761079	-0.373764	-0.611672
ZGPAT	0.170993	0.243382	0.589932
ALS2	0.105318	0.065571	-0.761799
GNB1	0.540231	-0.18659	-0.21953
AKAP7	-0.148261	-0.146568	-0.574077
LAMA4	0.951651	0.380051	1.08592
EPG5	0.387061	0.115588	0.557898
TCEA1	-0.698631	-1.25693	-0.0543502
COL1A2	0.768732	0.767292	0.481537
TRPS1	0.663414	-0.254314	0.427263
FLJ43315	-0.901042	-0.160372	-1.11601
BCO2	-0.190127	0.121429	0.559423
RAB9B	0.64632	0.0331965	0.473427
IAH1	-0.25161	-0.50482	-0.38981
LOC284600	0.438608	1.41684	0.729699
MYH9	0.853457	-0.239437	0.735907
CHMP1A	-0.399035	-0.718056	-0.298371
CATSPER2	-0.434951	-0.126717	-0.525853
NUDT7	0.710977	0.19564	0.850499
PBX3	-0.586267	0.258769	0.418849
PHTF1	-0.480571	-0.278588	-0.629635
TSLP	-0.531211	-0.0737172	-0.531509
CLIC2	0.693851	0.0137956	0.304605
UBA6-AS1	-0.154104	-0.643579	-0.31627
PLCD3	0.432767	-0.532076	0.0321226
NEAT1	-0.216004	-0.833856	0.466869
CNP	1.51296	0.19434	1.75545
AMIGO1	0.619983	0.0157831	0.472252
CIT	-0.145821	-0.79832	-0.18411
SLC7A5P1	-0.405335	-0.627747	-0.135879
LMO2	-0.697911	-0.0712493	-0.627999
LINC01213	0.484127	0.0243886	0.51642
RRM2B	0.574409	-0.188417	0.768297
VDR	-0.650797	-0.970575	-0.0542304
C10orf67	-0.182982	0.00580172	-1.11975
MYZAP	0.139645	0.0131706	0.62743
CSF2	0.0401572	-0.00157232	0.52575
C9orf92	0.515767	0.0300294	0.562967
INPP4B	0.447199	0.0288204	0.792938
SRGAP2	-0.149208	-0.573461	-0.505109
NOP16	-0.642232	-0.685523	-0.477562
SP100	-0.314044	-0.70011	-0.339685
POLR2L	0.712582	1.23781	0.694084
EMG1	-0.364906	-0.571054	-0.2051
SMCR6	0.361392	0.243278	0.888985
AP5Z1	-0.559982	-0.155075	-0.537212
SYAP1	-0.110762	-0.52934	-0.181326
ARHGEF40	0.771584	0.828751	0.742129
KIF11	-0.932291	-0.312132	-1.03576
lnc-DNAJC7-1	0.153346	0.175078	0.56796
TAB2	0.652939	-0.325968	0.763949
CHTF18	-1.0516	-0.634578	-0.86758
RAD17	-0.559599	-0.0270856	-1.03504
SLC2A11	-0.0814922	0.579529	0.262354
AXIN1	-0.523507	-0.0818506	-0.335347
MOCOS	-1.2494	-0.878635	-0.678254
IPO5	-0.424529	-0.508911	-0.335883
XPO6	-0.177163	-0.582629	-0.673089
NDUFB2	0.316862	0.570967	0.260308
DZIP1	0.536622	0.131019	0.646078
SPC25	-0.936205	-0.524757	-0.982383
CLUH	-0.515185	-0.175597	-0.396488
ZEB1	-0.136445	-0.5278	-0.200526
lnc-PMM2-6	-0.0116308	-0.953656	-0.403011
NUTM2B-AS1	-0.478954	-0.839414	-0.400538
ALDH3A2	-0.0219545	-0.619738	0.109952
GS1-259H13.2	0.266828	-0.00361793	0.51499
TOB1-AS1	0.645334	0.0677013	0.359281
HRAS	-0.569291	-0.592924	-0.222461
RMI1	-0.654472	-0.662842	-0.684254
CREBRF	0.551739	-0.103706	0.09436
PDE4DIP	0.839685	0.026501	1.06773
XLOC_l2_009883	-0.949058	-0.326311	-0.331641
LOC155060	0.579111	-0.00186869	0.336596
HSP90AA1	0.0910239	0.824301	0.360183
LOC101927481	-0.102364	-0.0158038	-0.531694
ATAD3B	-0.673403	-0.444956	-0.578696
ATP8B2	-0.517182	-0.00699533	-0.182881
CTSF	1.10115	0.849026	1.05559
SACS	-0.457993	-0.24513	-0.548235
RFC3	-1.4862	-0.264757	-1.36812
C6orf211	0.147465	-0.0228266	0.580425
CCDC149	0.726224	0.596264	0.857615
FKBP1A	0.776694	-0.0148569	-0.202853
PCBP2	0.539406	0.123382	0.528254
PDE5A	0.734556	0.0331483	0.326037
lnc-SMG1-2	-0.408157	0.0950197	1.22225
lnc-EXOC4-1	0.429415	0.0301059	0.598242
LPP	0.33312	-0.522741	0.592016
REEP2	0.641944	0.36364	0.933473
HLA-A	0.727611	1.81157	0.986528
WDHD1	-1.22154	-0.755172	-0.964389
LINC00632	1.16816	0.284338	1.33711
EFR3A	-0.192784	-0.377682	-0.550404
CCDC84	-0.751481	-0.90754	-0.411203
HOTAIRM1	-0.361191	-0.659191	-0.373234
NOTCH2	0.152055	0.66228	0.128886
LIMS1	0.0621812	-0.638501	-0.0874003
LOC100049716	0.745329	0.0205685	0.685195
ULBP1	-0.533408	-0.452446	-0.332599
APOLD1	0.499681	0.0345315	0.791138
C3	0.993626	0.380072	0.821308
GOLGA6L9	-1.18031	-0.288808	-0.458087
GSG1	0.277063	-0.0282037	0.51258
PRKAG2	0.468376	-0.843755	0.106177
ATF5	0.0416875	-0.633296	0.0718758
GPBP1L1	-0.0819278	-0.673526	-0.613352
ARMC8	-0.252037	-0.250492	-0.540839
SCG5	-0.798841	-0.782329	-0.618813
NID2	0.966416	0.208796	0.530877
TSFM	-0.566322	-0.277549	-0.296688
FARSB	-0.543043	-0.266706	-0.78669
DMKN	1.12271	0.254322	1.0318
CALM2	-0.407172	-0.264361	-0.5713
GNAI3	0.399254	0.0183193	0.536962
XLOC_l2_007456	0.715209	0.0161336	0.595903
FER1L6	0.180911	0.00426246	0.632896
SNORA70	-0.450543	-0.742665	-0.382693
SGTA	-0.339884	-0.601632	-0.251661
NAA20	-0.319467	-0.516883	-0.362849
TCF7	0.745371	-0.0470542	0.274914
TNFRSF9	-0.849967	-0.532711	-0.210563
USP8	-0.100838	-0.253164	-0.621066
P4HTM	-0.215705	-0.532641	-0.234098
TXNDC11	-0.0657167	-0.643631	-0.275614
UBE2J2	-0.539067	-0.0361307	-0.373187
LOC151657	0.416431	0.00527249	0.605432
ZCCHC7	-0.429161	-0.085909	-0.525905
TRAPPC1	0.0282239	0.599562	0.293464
PSG8	0.675673	0.115874	0.92552
MIER2	-0.247435	-0.607537	-0.152675
PDE1C	0.664146	0.0279507	0.251062
SGPL1	-0.349454	-0.500284	-0.28525
NSA2	-0.62022	-0.398615	0.134355
ARHGEF18	-0.173119	-0.452258	-0.518099
ANKFY1	-0.51388	-0.20313	-0.491032
SERTAD1	-0.231298	-0.602544	-0.179984
GALM	-0.121306	-0.459561	-0.708484
SLC30A7	0.00633694	-0.531747	0.123778
NCAPH2	-0.312405	-0.716731	-0.00598652
RPL39	0.216451	0.592492	0.199038
SHC3	0.719373	0.143166	0.836197
NDUFS6	0.284264	0.277453	0.584459
RPS3	-0.505311	-0.132706	-0.141053
MYBBP1A	-0.539164	-0.318805	-0.0789419
MXD4	0.648379	0.202066	0.785549
lnc-CHAF1B-2	0.641652	0.00104835	0.170235
SMEK1	-0.247788	-0.502228	-0.347525
SCML1	-0.397244	-0.0374574	-0.78323
IL24	0.12392	0.0067238	0.916003
FUT6	0.412147	1.6035	0.643124
CBX2	-0.722616	-0.066678	-0.735051
PTK6	0.24171	1.28935	0.492234
XLOC_l2_008285	0.540053	0.838602	0.254933
MAP3K7CL	0.19952	0.00858827	0.510008
CEBPZ	-0.370564	-0.577491	-0.21434
PCDHB14	1.03859	0.204043	0.816971
DDO	0.651869	0.0804464	0.480957
SEC24A	0.563089	0.0863111	0.435519
CSF1R	0.570427	0.0576635	0.75927
HSPB1	0.416946	1.16312	0.495207
SURF4	0.769659	0.214696	0.657858
RPL18	0.104188	0.569181	0.261352
ADHFE1	1.06829	0.0588302	0.892515
MFSD10	-0.675052	-0.400316	-0.124648
VAMP2	-0.197065	-0.721926	0.363969
lnc-HSP90AA1-2	-0.122971	-0.512803	0.0141929
TCOF1	-0.14556	-0.548572	-0.140744
LOC101928433	0.301207	-0.00168956	0.612686
TKT	0.063833	0.681788	-0.280262
VSIG8	0.440503	0.0255396	0.679349
LOX	0.18921	-0.911393	0.288081
TSPAN6	0.575618	0.0200269	0.0438673
lnc-ARRDC3-1	-1.06058	-0.930134	0.119923
DUXAP10	0.417131	-0.0088023	0.626711
NUTM2B-AS1	-0.541596	-0.501211	-0.322623
PDCD11	-0.354168	-0.116789	-0.776627
SNORA70D	-0.42684	-0.178794	-0.594669
DCLK1	0.885119	0.708165	0.307123
SF3B4	-0.758438	-0.0229611	-0.675604
LOC148413	-0.506993	-0.117464	0.130296
IFI27L2	0.50483	0.481971	0.419343
AKIRIN1	0.468705	-0.597245	0.495369
DICER1-AS1	0.960414	0.0533718	0.773014
SRSF6	0.469161	-0.137553	0.873638
CDK10	-0.154694	-0.532281	-0.0429433
VGLL3	1.11496	0.27005	0.940267
PPM1G	-0.476732	-0.71123	-0.626351
NR1D2	-0.749674	-0.271326	-0.778046
SATB1	0.896121	0.269586	0.805077
XLOC_l2_003133	-0.411429	-0.204405	-0.66418
lnc-GABPA-2	0.53872	0.0398821	0.320938
DARS2	-0.274557	-0.0574494	-0.649259
OGFOD1	-0.441465	-0.821888	-0.546246
NFIL3	0.568851	-0.417067	0.0555194
VAT1	0.367139	0.736944	0.292352
HAUS2	-0.670165	-0.352302	-0.677596
CLIP4	-0.558455	-0.205325	-0.355444
GALNT15	0.81134	0.0596644	0.599508
DGAT2	0.528521	0.0642888	0.264821
UBE2A	-0.378265	-0.26006	-0.580878
RNA28S5	0.945659	1.28451	1.05178
SLC25A6	0.549679	-0.159649	0.680713
PALMD	0.824317	0.158383	0.759412
LINC00922	0.506471	-0.189949	0.361094
PRUNE2	0.596805	-0.0256014	0.802911
TMEM180	0.725551	0.177473	1.17795
ORC6	-1.92463	-0.570492	-1.66063
PLGLB1	0.015425	-0.0265697	0.661888
TMCC1	0.88176	0.205801	0.636719
lnc-CLEC18B-2	0.0860047	-0.00608339	0.550689
ZNF618	0.267718	0.0126324	0.509953
PLCXD1	-1.07547	-0.612586	-0.848406
DTWD2	-0.708862	-0.0484208	-0.480691
PCDHB9	0.826104	0.159626	0.675174
lnc-AHCY-1	0.827157	0.062393	0.734649
LOC101927115	1.83721	0.0649529	1.48074
CNPY2	0.066939	0.595935	0.173187
TM4SF1	1.18197	0.659972	1.07103
C8orf88	-0.623714	-0.267295	-0.899817
LAS1L	-0.221335	-0.513484	-0.201119
TRMT5	-0.401312	-0.73424	-0.102863
HARS	-0.207112	-0.680317	-0.322478
TG	0.439581	0.0477742	0.782998
ATP8A1	1.16681	0.169771	1.15668
APOL6	-1.32587	-0.262637	0.111312
CPED1	0.436381	0.0436478	0.75311
NPM1	-0.571036	-0.00285535	-0.828601
LIF	-0.414126	-0.115552	0.565401
KLRG2	0.103399	-0.404341	0.710171
FRRS1	0.479407	0.061474	0.585505
lnc-EPB41-1	-0.22737	-0.023403	-0.59063
LOC100506691	-0.229506	-0.606797	0.267482
FAM107B	-1.37327	-0.497122	-0.911025
MAP3K8	0.729266	0.130678	0.451572
ANKRD36	-0.503244	-0.178885	-0.225236
FOLR3	0.186323	0.00107891	0.65301
SAT1	0.770534	0.19704	0.714722
PHEX	-0.441169	-0.977358	-0.451649
PLCB4	0.439975	0.018095	0.546311
LIN9	-0.942011	-0.295471	-0.703982
SDHD	-0.170187	-0.0485744	-0.584555
MPP4	0.552114	0.0458924	0.651942
S1PR2	0.514852	0.0505567	0.77507
INTS6-AS1	0.222662	0.0409115	0.513651
RFT1	-0.514767	-0.279171	-0.262363
ZNHIT3	-0.276543	-0.571204	-0.275085
ZCCHC8	-0.560749	-0.779205	-0.50004
LMAN2L	-0.141255	-0.510173	-0.296213
CHCHD3	-0.424517	-0.3888	-0.537623
WTAP	0.405442	0.0302951	0.541477
ABHD5	-0.131103	-0.508158	0.013839
TAF5L	-1.00479	-0.0963734	-0.592354
PDE4DIP	0.934044	-0.091752	1.07625
PTGDS	1.83625	0.294834	1.65412
VCP	0.537768	0.931099	0.436656
DDIT4	-1.45567	-1.15542	-0.551481
GPR162	0.628178	0.250933	0.787427
SIGLEC15	0.562293	0.410515	0.61089
LINC00467	0.620841	-0.70711	-0.194743
CHIAP2	1.577	0.102995	1.06115
IDS	0.0689327	-0.518435	0.0465248
RPL23AP7	-0.509611	-0.759025	-0.518207
CLIC4	0.292041	-0.151917	1.00074
PCK2	-0.849029	-0.369042	-0.534637
SORD	0.531178	2.69e-05	0.103162
MAML2	0.501803	0.00356321	0.430465
FLJ35934	0.709391	0.032654	0.320531
lnc-RP11-770G2.3.1-1	-0.0545505	0.00149666	0.512462
TMEM189	0.753628	0.0368626	0.847373
HSPA9	-0.68063	-0.559364	-0.566755
LINC01060	0.274818	-0.010318	0.716225
lnc-AGMAT-1	-0.0129163	0.0130858	0.589299
HLA-F	0.425002	0.0606063	0.575568
CLCN4	0.74596	0.151845	0.640429
MINOS1	-0.632493	-0.0767377	-0.53211
NCOR1	-0.424398	-0.607837	-0.0254609
B3GALT4	1.37204	0.0505116	1.05858
HIST1H2AL	-0.96364	-0.271154	-0.851096
CPT1C	0.698976	-0.106764	0.465192
LOC142937	-0.520563	-0.0166051	0.0858991
NDUFS5	0.225324	0.660352	0.262394
CENPQ	-0.963643	-0.390214	-0.744506
RABAC1	0.237278	0.793677	0.224133
LOC101929465	1.63997	0.0652665	1.43947
FTH1	-0.10615	0.820939	0.155477
SLC25A19	-0.780688	-0.915246	-0.47759
GNAI2	0.78692	1.59882	0.9702
CPSF7	0.0610595	-0.600116	0.0587041
LINC01002	-0.357772	-0.736822	-0.272622
APCDD1L-AS1	0.650888	0.0899743	0.68419
ATR	-0.167291	-0.536792	-0.319294
CXXC5	0.628897	0.426808	0.50649
LINC00869	-0.0799345	-0.524884	-0.02577
GLCE	-0.373578	-0.0351426	-0.504181
ASMTL	0.41415	0.109599	0.599407
ITGAX	0.71637	0.0581625	0.750618
GXYLT2	0.843716	0.0870281	0.72298
PDE4DIP	0.453203	0.148451	0.613636
DDX10	-0.988858	-1.34544	-0.854437
CYHR1	-0.656724	-0.564063	-0.578487
lnc-TFB2M-2	-0.646354	-0.544053	-0.611368
PGM5	0.193963	0.0211862	0.510489
ACTA2	0.736273	0.0773114	0.495134
OSM	-0.679174	-0.0361999	-0.317193
CD320	-0.317563	-0.706706	-0.191594
RPS26	0.485554	1.10104	0.543397
EFNB2	-1.12675	-0.583338	-0.471646
PXK	-0.0286793	-0.501193	0.157791
PSMB7	-0.103887	0.51867	0.0720208
APMAP	-0.538408	-0.115232	-0.754991
ZDHHC11	-0.53825	-0.00879484	-0.271853
C21orf2	0.988784	0.22507	0.880247
ANKMY2	0.00707423	-0.145192	-0.519245
LOC101928080	0.303509	0.00115158	0.584988
LOC101930048	-0.704378	-0.0457312	-0.32647
ATP5E	0.914239	1.47597	0.83073
PGBD3	0.102102	0.0388367	0.696791
BMS1P20	-0.311033	-0.613718	-0.31026
WISP2	1.65799	0.664983	1.54455
LAMB2P1	0.552763	0.147307	0.494048
HIST1H1C	-0.285607	-0.873563	-0.19824
OVOS2	-1.2409	-0.258905	-1.1061
LOC100506100	0.67342	-0.00310933	0.774576
lnc-MINA-3	0.504639	0.765581	0.879684
TMEM237	0.880362	0.221816	0.823076
C5orf24	0.919931	-0.0977201	0.711325
UPF2	-0.0561114	-0.600244	-0.135707
CUL4A	-0.224456	-0.217964	-0.529863
LOC100129550	0.617575	-0.272282	0.750199
HACL1	-0.224531	-0.529305	-0.292114
PCDHB16	1.03404	0.166097	0.593897
EDC4	-0.133231	-0.563341	-0.363727
ACACB	0.205843	-0.117309	0.542174
PKMYT1	-1.34388	-1.10969	-1.04339
PLK2	-0.306935	-0.672411	-0.0083311
MBOAT1	0.963768	0.0753971	1.06508
AHNAK2	0.105012	-0.558717	-0.262478
EIF4A3	-0.649135	-0.37876	-0.47138
SNX3	0.212791	1.07119	0.0115289
EEPD1	1.06437	0.168054	0.697916
REEP6	0.570414	0.320169	0.671122
MCM7	-1.10843	-0.313945	-1.48661
CDK1	-0.801402	-0.495527	-1.05458
EPS8	-0.507798	-0.379844	-0.264945
APCDD1L-AS1	0.49769	0.12977	0.855145
EXOSC3	-0.137196	-0.683107	-0.146331
TFCP2	-0.429965	0.0135931	-0.526718
CLSPN	-0.832976	-0.139115	-1.09145
IL7R	1.59563	0.249801	2.01889
RBMS1	0.30798	-0.0400968	0.615536
ARMCX3	0.716728	0.136605	-0.00436859
MGST1	-0.154817	0.522798	-0.270887
MCTP2	0.498896	0.416226	0.710059
FYCO1	0.505936	-0.0512778	0.384759
GRPEL1	-0.416553	-0.547455	-0.22199
SRP68	-0.554314	-0.885762	-0.895321
TMEM173	0.884631	0.117315	0.698944
lnc-TMBIM4-1	0.137716	-0.00846686	0.510764
PLCE1	0.371221	0.198759	0.647075
GPR56	0.994654	1.21683	0.965767
STARD4	0.370668	0.207161	0.577156
LINC01021	0.787463	0.156919	0.732373
XRN2	-0.268883	-0.314871	-0.821841
ADAMTS5	0.389468	-0.473924	0.826906
EPB41L1	1.07027	0.556028	0.974926
LINC01347	0.0117694	-0.536679	0.272706
CAPN2	-0.0393609	0.762141	-0.130233
IL36RN	1.13998	0.135612	0.843978
ZNF337	-0.694021	-0.152175	-0.752525
TAF15	-0.223764	-0.531831	-0.935799
SF3A2	-0.348891	-0.686009	-0.161873
ERMARD	0.629666	0.0315072	0.470115
TPP1	0.303866	0.59706	0.297575
NDRG4	0.662217	0.0778614	0.44593
CCL26	0.333458	0.146812	0.845139
RAP2A	0.00549731	-0.0601327	-0.722872
NFIX	0.449297	0.120667	0.596544
LOC101927043	0.698065	0.0279997	0.698618
DHX37	-0.563023	-0.558685	-0.115275
DBP	0.504244	0.048844	0.552636
GATA3	-0.0354765	-0.00297813	0.597192
FAM46A	0.623449	-0.17579	0.347809
IPW	0.553136	0.0252062	0.383226
PCBP1-AS1	-0.535082	-0.094039	-0.332801
PRR36	0.498212	0.183725	0.840809
AHRR	0.171633	0.0540269	0.521642
LOC100506258	1.28841	0.173792	1.45486
HIST1H2AI	-1.17249	-0.250723	-0.83131
MRPS24	0.38452	0.651385	0.573878
DCLRE1A	-0.473833	-0.389807	-0.75684
FOXN3	0.718643	0.320849	0.518713
ICAM2	0.456044	0.0174107	0.547187
FAM219B	-0.493688	-0.0774914	-0.573281
TRIM27	-0.272793	-0.596005	-0.330932
ARHGAP11B	-0.548292	-0.162772	-0.245717
AGPAT9	-0.507559	-0.584565	-0.4846
NCL	-0.769319	-0.50114	-0.917179
MMP1	0.468687	0.0207933	0.582011
UBA52	0.0577638	0.57836	0.040985
PDLIM5	-0.393186	-0.62124	-0.073011
OGFRL1	0.571112	0.16401	0.551819
ZNF281	-0.0710927	-0.240969	-0.542814
SESN2	-1.19568	-1.13603	-0.556129
TOX2	0.110194	0.997597	0.540169
KITLG	0.639555	0.136754	0.284672
DIAPH3	-0.945361	-0.376458	-0.781986
FABP3	0.00252738	0.0806905	0.505287
RXRB	-0.740751	-0.169313	-0.427845
CENPN	-0.605137	-0.662625	-0.463245
lnc-IRS1-1	0.263777	-0.00254423	0.512996
AGPAT1	0.164628	-0.511145	-0.172747
PPP1R14B	-0.597434	-0.437891	-0.616365
RPL38	0.799349	1.4325	0.959708
RPL21	-0.535922	-0.24147	-0.27545
LOXL1	0.556253	0.166751	0.297125
lnc-ZBTB25-1	0.398926	0.0525051	0.575568
NUPR1	-0.200711	0.790124	-0.0450768
OSBPL3	-0.00181157	-0.728566	-0.228564
XLOC_l2_005175	-0.548825	0.0172271	-0.133856
SNORA37	0.500911	-0.39002	0.450696
DNAJC8	-0.264572	-0.508155	-0.361906
ANKEF1	0.523861	-0.0298511	0.0650132
RNU2-1	0.717827	-0.978707	-0.102271
OBSL1	0.395457	-0.0347523	0.530878
VPS53	0.193548	0.0285023	-0.548797
TRMT11	-0.372906	-0.136542	-0.698868
NGFRAP1	0.373705	0.843606	0.149128
VAMP4	0.61597	-0.0676351	0.52866
DMD	0.74384	0.07134	0.518359
C16orf59	-1.23346	-0.681806	-1.08203
KCNJ15	1.31572	0.0639178	0.922547
LOC101926887	0.33522	0.171278	0.725197
SGOL2	-0.67133	-0.122545	-0.081915
COPS3	-0.162761	-0.558341	-0.311127
ARRDC2	-0.500221	-0.106462	-0.376717
RGL1	0.432838	-0.137665	0.658573
RAPGEF1	-0.509367	-0.447263	-0.455913
SIGIRR	-0.461869	-0.745713	-0.331565
TCTEX1D2	-0.0808246	-0.673529	-0.0658055
ZNRF1	0.628209	0.104085	0.582489
ODC1	-1.30143	-1.76219	-1.95955
FMN1	0.466982	0.00785668	0.737906
PSCA	0.86456	0.053308	0.489635
HSP90AA1	-0.510324	-0.00250884	-0.15633
WDFY1	-0.716431	-0.000963987	-0.03535
MCM5	-1.65365	-1.57077	-1.27596
LINC00853	0.726478	0.0915534	0.767997
PTPN11	0.587705	-0.574539	0.58679
INCENP	-0.167072	-0.0789046	-0.515008
VGF	-0.578346	-0.706476	-0.183916
HMGB3	-0.668682	-0.222418	-0.666313
ARID3B	-0.622268	-0.0295584	-0.0609103
ZSCAN9	-0.347048	-0.00651356	-0.59852
ANKRD32	-0.740111	-0.226475	-0.504536
XLOC_l2_010508	0.215659	0.724406	0.123821
IL1RN	0.425451	0.0355791	0.738611
ALK	0.542412	0.00426246	0.324263
LSM5	-0.279538	-0.620136	-0.179774
MEIS2	0.568293	-0.0358589	0.217235
AIMP2	-0.726789	-0.704029	-0.680306
MRPS6	0.603136	0.773675	0.606294
PTPN3	-0.53345	-0.113284	-0.312807
MGA	-0.11531	-0.548229	-0.315317
KIAA0513	0.871086	0.433722	0.629743
TP53TG1	0.648131	0.0362382	0.417568
PTTG1	-0.570826	-0.8503	-0.573961
ENSA	-1.13597	-0.494109	-0.647177
TRIO	0.730793	-0.33072	0.861663
KCNJ15	0.509102	0.0165313	0.731721
ZNF124	0.387112	0.0285972	0.516841
lnc-SPATC1-1	0.0360116	-0.59419	-0.020539
USP3	-0.356479	-0.26166	-0.614964
KCTD9	-0.227869	-0.571787	-0.119954
MIR4435-1HG	-0.502234	-0.862085	-0.216206
UBC	0.471418	1.02584	0.14111
TYW1	-0.595994	-0.15963	-0.0694707
PDSS1	-0.492748	-0.305117	-0.633537
ITCH	0.611863	0.0484554	0.672353
XLOC_l2_012953	0.444132	0.630681	0.459152
C9orf24	-0.123741	-0.0195702	0.666626
KIF15	-0.564668	-0.218293	-0.721188
TMEM100	0.38171	0.119436	0.66341
WDR62	-0.820134	-0.874769	-0.878257
CENPU	-1.57085	-1.07034	-1.66939
SNHG1	-0.997739	-0.271275	-0.833248
FUT8-AS1	0.623498	0.0264803	0.464682
CD151	0.164787	0.951871	0.335735
YAP1	-0.197616	-0.612912	0.266636
ZDHHC23	-0.44026	-0.227284	-0.697249
MYADM	-0.134599	-0.652901	-0.330302
NDUFV3	0.521349	-0.126625	0.36463
PRRX1	0.519871	0.160746	0.578601
MYBL2	-0.735247	-0.218045	-0.602309
MSANTD3-TMEFF1	0.555489	0.0773778	0.604142
NCOR1	-0.609849	-0.123338	-0.181617
GPC1	-0.329054	-0.594133	-0.297493
LOC101927577	-0.160017	-0.0456444	0.603488
FAHD1	0.57348	0.0424513	0.502624
SLC30A1	-0.218619	-0.164347	-0.52877
CHUK	-0.0189302	-0.556647	-0.291233
C15orf41	0.156672	-0.0163254	-0.56566
lnc-CEACAM18-2	-0.00154316	-0.0308457	0.528601
lnc-METTL4-1	-0.108359	-0.000179343	0.577407
TIMM44	-0.971942	-0.890884	-0.688828
ZHX3	0.641709	0.111698	0.785983
FZD7	0.59193	0.1424	0.741618
C17orf80	0.802298	-0.0573617	0.364779
PRKRIR	-0.397199	-0.0828445	-0.861044
WDFY3-AS2	-0.539227	-0.374978	-0.218972
DPH7	-0.436207	-0.192243	-0.544363
CA12	0.294926	0.0325861	0.524547
CCT2	-0.335879	-0.0490817	-0.541325
CHAC1	-1.69961	-1.70717	-0.687432
NAB1	0.0520286	-0.363649	0.646807
RCE1	-0.504089	-0.177448	-0.475943
ZNF462	0.568465	-0.0762728	0.247924
PSMD2	0.0806552	1.12824	0.535304
PDS5A	-0.176628	-0.0762987	-0.507063
HPS1	0.605535	-0.157172	0.610386
SLA	0.351009	0.0332739	0.798951
NCOR2	0.239981	1.27788	0.674405
SRRM1	-0.115281	-0.636967	-0.544171
VSX1	0.881055	0.146102	0.583437
B9D1	0.62052	0.00656845	0.272331
SIK3	0.347628	0.0542754	0.549202
ATF3	-0.915143	-1.41986	-1.09836
ZNF207	-0.338678	0.0147882	-0.520095
RAB28	-0.170951	-0.587034	-0.410141
CXCL3	-0.520791	-0.167202	0.476476
ELMO2	-0.166438	-0.00799121	-0.773949
HMG20A	-0.0962675	-0.0252911	-0.680581
CARD16	-0.523007	-0.176931	-0.351675
lnc-BTBD19-1	0.730116	0.0167245	0.661404
OLFML2B	0.586088	0.123833	0.536279
HKDC1	-0.60511	-0.271153	-0.340197
SYTL4	-0.862512	-0.179693	-0.719075
IGFBP4	-0.275948	-0.0303651	-0.588034
MTRNR2L3	0.268939	0.0469485	0.558263
LINC00667	0.251725	-0.00429829	0.5408
LOC101927752	0.568384	0.0621473	0.575733
TEAD1	0.651781	0.0584917	0.171167
LAYN	0.636297	0.0914172	0.432492
FAM207A	-0.521439	-0.194988	-0.185535
COA4	-0.396697	-0.705572	-0.354158
lnc-UQCRFS1-9	-0.842555	-0.308974	-0.557159
IFIH1	0.865434	0.106622	0.422135
RBM14	-0.52427	-0.555878	-0.691132
COG4	0.531685	-0.512289	0.373553
TMEM161B-AS1	0.499078	0.0378991	0.549555
FARSA	-0.461835	-0.606343	-0.152138
LOC100132057	0.501449	0.0532047	0.382004
RN7SK	1.02592	0.542909	0.84627
COG6	0.574862	0.0221641	0.405197
LOC100507065	0.0589835	-0.00247785	0.588149
GALNT11	-0.0432589	0.00179854	-0.747917
PHF20L1	0.716691	-0.363344	0.299904
PCYOX1	0.560994	0.121461	0.500791
VEGFA	-0.825171	-0.649	-0.612147
lnc-FARSB-1	-0.210977	-0.0266254	-0.529025
EXOSC9	-0.518931	-0.967923	-0.36038
BBS9	0.580316	-0.00486681	0.392105
RFX1	-0.231437	-0.632388	-0.0799959
SRGAP2	0.600103	0.425765	0.460409
FLJ22763	-2.13669	-0.231473	-2.01831
NPM3	-0.007223	-0.655319	-0.425552
IST1	-0.3647	-0.108584	-0.865216
YIF1A	0.241745	0.662844	0.321095
TADA3	0.141411	0.544602	0.257018
LAMA4	1.69834	0.371557	1.36415
PDE4B	1.36533	0.154719	0.986636
NR0B1	0.509372	0.357489	0.354611
THAP4	-0.217073	-0.529735	-0.284581
DYNC1LI1	-0.438892	-0.174675	-0.798186
NOL4L	0.391531	0.143052	0.597026
lnc-NDFIP2-12	-0.555293	-0.0558631	-0.664696
BZRAP1-AS1	0.726529	0.106609	0.548613
UBAP1	-0.611719	-0.336722	-0.494756
SUV39H1	-0.999203	-0.137047	-0.619395
CENPH	-0.912621	-0.319728	-1.07749
CCDC127	0.565679	-0.0507908	0.370488
ITPR2	-0.0968493	-0.129143	0.556836
JAM2	0.929864	0.431495	1.06199
TRIM37	0.407305	-0.0224512	0.54072
MFN1	-0.163288	-0.508145	-0.281612
MUM1	-0.272212	-0.752871	-0.193108
GAS1	0.759404	0.0444359	0.32599
AIDA	-0.376257	-0.0623202	-0.580589
AAK1	-0.343868	-0.518372	-0.031697
RGS7	-0.580552	-0.0255638	-0.399889
BTG1	-0.429118	-0.767823	-0.43336
PIDD1	0.275493	-0.0449588	0.55121
SRM	-0.360564	-0.589758	-0.174133
ITGB3BP	-0.403628	-0.615892	-0.399013
KBTBD2	-0.450511	-0.0243644	-0.665088
PKIG	0.660004	0.35007	1.30859
lnc-AL445989.1-2	0.261057	-0.00739606	0.58155
PSMD5	-0.521441	-0.236387	-0.513591
SENP1	-0.272738	-0.318222	-0.571401
PNPLA3	0.141415	0.833541	0.681975
GHITM	-0.557536	-0.303334	-0.719889
FBXO44	-0.663858	-0.0372068	-0.518673
HAUS8	-1.15615	-1.19672	-0.975495
LOC102724352	-0.621249	-0.93777	-0.251496
MESP2	0.116949	-0.00225665	0.56854
SPHK1	0.115896	0.674969	0.494215
TRMT1	-0.35079	-0.671585	-0.205731
QSOX1	-0.949106	-0.943448	-0.801637
HIST1H2BK	0.559785	0.122459	0.769511
HSD11B1L	0.632867	0.08982	0.667622
FAM46B	0.663515	0.0273852	0.35329
ARPIN	0.0797494	-0.0466903	0.663807
TATDN1	-0.402031	-0.400941	-0.77684
ATP6V0C	0.246789	0.813332	0.248631
GZF1	-0.53285	-0.00310383	-0.624386
TRA2B	-0.038529	-0.698065	-0.0915451
LINC00926	0.52592	-0.0299571	0.3439
BAZ1B	-0.760794	-0.580846	-0.404565
AMMECR1L	-0.539943	-0.703215	-0.550061
BRI3	0.349163	1.1568	0.351833
MYO19	-0.379656	-0.599004	-0.221451
FGGY	0.647321	-0.0864198	0.618836
LOC400863	0.407181	-0.053908	0.61309
TMEM33	-0.678449	0.00227521	-0.436136
STARD3	-0.117725	-0.654328	-0.218154
EXD3	0.564532	0.0468595	0.581013
MNAT1	-0.299294	-0.644289	-0.341794
CD97	-0.923821	-0.612714	-0.596708
CREB3L2	0.539701	0.440474	0.191875
MAP4	0.664018	-0.458406	0.430356
CMTM7	-0.746504	-0.53857	-0.168776
NEK1	-0.262683	-0.0350176	-0.512834
MBD3	-0.263936	-0.623042	-0.144563
TSTD3	-0.0402507	-0.590601	-0.00895689
AXL	-0.631076	-0.562706	-0.590244
PDSS1	-0.160606	-0.123512	-0.50571
MPRIP	0.850854	0.0142734	0.203897
USP30-AS1	0.184018	-0.018811	0.57491
SWI5	-0.313591	-0.503801	-0.161911
GINS1	-1.24228	-0.540914	-1.09979
ZC3H4	-0.25516	-0.594481	-0.155852
SUPT5H	-0.052583	-0.501407	-0.0136506
IFI44L	-0.489365	-0.597075	-0.741318
PKD1L2	0.677162	0.0488411	0.309521
DBI	0.940335	1.23356	0.7288
SEC16B	0.509102	0.0234839	-0.00849018
CCDC88B	-0.106059	-0.530001	-0.0273167
DNMT1	-0.715078	-0.609384	-0.469471
RCC2	-0.488341	-0.858931	-0.325038
CDK9	0.166614	-0.545018	0.308587
LOC284561	-1.24958	-0.864326	-0.483923
lnc-C7orf11-2	-0.606473	0.00424341	-0.0548726
LOC283352	0.758444	0.103731	0.618148
CDK2AP2	0.232091	0.935001	0.423378
SEMA3B-AS1	1.07018	0.0435409	1.01773
COQ3	-0.304784	-0.0628254	-0.796602
JARID2	-0.0313346	-0.590789	-0.0921937
UBE2T	-0.962751	-1.01641	-0.584529
CHPT1	-0.336218	-0.396165	-0.586322
IL36B	1.43747	1.29645	1.8651
B9D1	0.699173	-0.0651072	0.324002
IL17B	0.640479	0.0264114	0.512719
LARP6	-0.212963	0.531228	0.138322
HEATR1	-0.376426	-0.565002	-0.517526
B2M	0.191577	0.947961	0.0569371
IDH1	-0.496077	0.164402	-0.735694
TPM3	-0.0309209	-0.548632	-0.421757
TMEM200C	-0.304191	-0.872632	0.333363
ZC3H12B	0.649767	0.0793661	0.413824
SNORA28	0.94726	-0.735994	0.118262
RBM38	-0.594885	-0.0215879	-0.826176
UTRN	0.733817	-0.125369	0.344535
SLC25A22	-0.0690957	-0.707604	-0.385921
ATP6	-0.201625	0.829056	0.200552
CTTN	0.150301	0.576999	-0.164951
CLEC2A	1.41528	0.383031	1.41533
NUP85	-0.351609	-0.70332	-0.295974
lnc-WWC2-1	0.64056	1.21383	0.818448
PMEPA1	0.432817	0.119396	0.521224
HAPLN2	0.193911	-0.817812	0.199106
DDX49	-0.0907228	-0.693564	-0.386582
SNHG6	-0.181289	-0.649676	-0.157017
ACD	-0.439973	-0.78791	-0.282391
ADAT2	0.600394	1.01442	0.837613
TNFAIP6	-0.154271	-0.0692399	0.596302
KIRREL	0.309742	-0.0348842	0.730627
NPEPPS	0.0708698	-0.25997	0.632344
MLH1	-0.354749	-0.530622	-0.552961
ZNF784	-0.152513	-0.587205	-0.140556
C4orf46	-0.544993	-0.566186	-0.458817
TUBB4B	-0.380672	-0.614621	-0.122832
HIP1R	-0.68826	-0.529087	-0.279133
CNOT11	0.0574522	-0.524338	0.0667658
CHTOP	-0.346348	-0.648196	-0.253136
AGAP1-IT1	-0.580018	-0.0108947	-0.321355
lnc-TLE3-8	-0.569685	-0.00372108	0.0257023
FAM127B	-0.589445	-0.532048	-0.318616
TSPAN31	0.296826	-0.0121601	0.549216
PDCD6	0.359272	0.65193	0.529543
TOMM7	0.283629	0.735269	0.314418
TMEM209	-0.382667	-0.574134	-0.588183
LOC100131289	0.34291	0.0215114	0.541856
RNA18S5	-1.23888	0.236861	0.254713
P2RX7	-0.0313116	0.0133839	0.512949
HARS2	-0.00533831	-0.587946	-0.332356
PHF21A	0.555668	0.0624143	0.30612
EEF1A1	-0.15699	-0.708524	-0.635511
CFAP70	0.648009	0.0270597	0.492763
NR1D1	-0.622472	-0.117399	-0.442341
SLC43A2	0.914943	0.0803087	1.26144
POLR2A	-0.111627	-0.679994	-0.183592
METAP2	-0.559199	-0.112592	-0.65571
LOC102725199	-0.715134	-0.200722	-0.517632
GUCA2B	0.628545	0.0428577	1.00469
ATP5G3	0.0396683	0.554837	-0.0209974
XLOC_l2_008560	0.456338	1.21886	0.557775
DGKQ	0.278657	0.118086	0.567521
CYCS	-0.375648	-0.133915	-0.566101
SENP1	-0.336637	-0.367898	-0.572771
DZIP3	0.752056	0.00988193	0.332283
HNRNPA1	0.713176	-0.406902	0.609262
JAKMIP2	0.637021	-0.169522	0.598976
GEMIN4	-0.476639	-0.515976	-0.468
MITF	1.18017	0.321438	0.785437
MREG	0.942779	0.157532	0.484941
ZNF511	-0.209815	-0.721657	-0.219994
LOC79160	0.37317	0.0488652	0.700054
MRGPRF	0.616669	0.163856	0.96484
RAET1E-AS1	0.704929	0.0623108	0.839716
DONSON	-0.570973	-0.153505	-0.517257
TMED10	-0.074599	-0.0200167	-0.596436
MAPKAP1	-0.412884	-0.561665	-0.382501
RRS1	-0.702156	-1.07306	-0.645294
GABPB1-AS1	-0.665026	-0.0362141	-0.244748
SGCD	1.47996	0.210572	1.18961
SRXN1	-1.11867	-1.60706	-1.35101
RNF170	-0.0792213	0.521631	0.100383
LINC01550	0.39694	0.0620011	0.562869
FAM155A	-0.11341	-0.647479	-0.407641
LOC101929562	1.1167	0.0854008	1.22959
HNRNPL	0.0143383	-0.801646	-0.170885
MAPKAP1	-0.597827	-0.0683937	-0.581082
NBPF14	-0.448044	-0.378761	-0.66622
SON	0.598587	-0.282412	0.438264
TENM2	2.18435	0.247426	1.65138
NDST1	-0.561516	-0.203719	-0.0596117
MAGED2	0.534633	-0.0869771	0.0773187
GRAMD4	0.441761	0.00818726	0.536854
LOC729040	-0.0886681	0.0119664	0.59112
CCDC102B	1.45096	0.0548038	0.941265
SNORD16	0.672993	-0.840377	0.384128
lnc-ITGBL1-1	0.161456	0.0440257	0.757719
C15orf52	0.355233	0.549498	0.367728
KCTD9	0.105244	-0.645304	-0.110028
POPDC2	-0.568768	-0.517486	-0.0223776
WDR18	-0.278459	-0.509472	-0.224765
DUSP22	-0.640027	-0.174258	-0.792388
HIST1H3F	-1.21433	-1.59865	-1.18688
SEMA3B	0.540679	-0.0805829	0.471436
XLOC_l2_003888	-1.26637	-0.0150853	0.0100604
LOC101929584	-0.57229	-0.00464259	0.0269879
ARHGAP42	0.911519	0.051896	0.860849
NPIPB5	-0.679424	0.0594878	-0.478541
NT5C3A	-0.43473	-0.212627	-0.630134
IGFBP7	0.688948	0.838297	0.711379
MAFK	-0.715113	-0.356008	-0.168352
CHP1	0.307723	0.581709	-0.0534988
SLC39A11	0.611986	0.1129	0.25155
FAM35A	-0.241111	-0.421564	-0.605361
CCNL1	0.0976214	-0.535744	0.5398
POT1	0.195072	-0.417924	0.717477
HIST1H2AB	-0.574263	-0.258792	-0.158664
MORC4	-0.166056	-0.615805	-0.423593
PCBP1-AS1	0.183734	0.00426246	0.510008
LOC158435	-0.0960342	-0.586883	0.0690886
lnc-USP7-1	-0.538014	0.0232845	-0.0863602
MIR210HG	-1.45189	-0.371953	-0.392205
TPST1	0.560236	0.0781617	0.369935
lnc-LRRC30-1	-0.872622	0.030961	0.398702
LYZL1	-1.48563	-0.00882774	0.152879
NOTCH3	0.697638	0.0838842	1.15955
APPL2	0.693289	-0.0324873	0.210034
LINC00941	-0.655058	-0.246068	-0.635089
TBRG4	-0.513377	-0.783305	-0.335139
ZNF398	-0.104252	-0.513779	-0.154217
PIN1	-0.325722	-0.612731	-0.135438
COL6A1	0.79618	0.976531	0.639568
lnc-SASS6-2	0.509102	0.0382284	0.520456
IDH3A	-0.823762	-0.371309	-0.757873
lnc-MTERFD3-1	0.274714	0.0238364	0.509312
UBXN8	-0.195703	-0.139801	-0.655667
SMC1A	-0.823822	-0.150122	-0.022983
BMP7	0.501803	0.0329713	0.912599
HIST1H2BF	-0.512796	-0.327929	-0.695872
TM4SF1-AS1	0.709738	0.00295706	0.282043
B3GALNT2	-0.283054	-0.0437643	-0.523897
FLJ46906	-1.58542	-0.132213	-0.372625
SLC22A18	0.539813	0.495527	0.546266
PNPT1	-0.357365	-0.454546	-0.539519
IGDCC4	0.778548	0.0515698	0.515494
OSBPL1A	0.645624	0.0645615	0.416755
ECM2	-0.512706	-0.0185307	-0.409803
TUBGCP2	-0.276661	-0.630832	-0.247623
MRVI1-AS1	0.282387	0.00241852	0.618082
ARPC3	0.158669	0.580634	-0.0234936
P2RX7	0.378621	0.1477	0.907905
MKNK2	-0.606408	0.558046	-0.494491
TRA2B	-0.164422	-0.69658	-0.123219
DHRS12	0.454451	0.0734449	0.562028
RPL34	0.474687	0.569143	0.240753
ABCA1	1.15837	0.0272288	1.11748
OXSR1	-0.600791	-0.398464	-0.332577
lnc-NMNAT1-1	-1.23446	-0.00182126	-0.0677059
LCAT	-1.43222	-0.108966	-0.19924
MSH6	-0.769045	-1.15087	-0.809772
MIR503HG	-1.25287	-1.33556	-0.923509
FGFR1	-0.30108	-0.246944	0.724308
C11orf24	-0.482623	-0.600311	-0.651098
TPT1	0.121239	0.902447	0.108978
TMPO	-0.7949	-0.0186904	-0.645473
lnc-WARS2-2	1.01537	0.0669207	1.42364
LOC101929689	1.56966	0.0382284	1.23747
NUP35	-0.825175	-0.405213	-0.946912
ENAH	0.75187	0.31843	0.412168
FLJ31715	0.629048	0.135474	0.375565
JAZF1	0.427885	0.166159	0.501914
AMZ2P1	-0.147881	-0.21629	-0.602092
SNORA80B	0.13741	-0.48871	-0.786483
PCK2	-2.44801	-0.0143315	-0.275816
LINC01119	0.394181	-0.012146	0.605668
TIMM8A	-0.521001	-0.967022	-0.408906
LOC101927440	-0.145987	0.0145532	0.730907
H3F3A	0.345908	0.732943	0.352669
CHRNA5	-0.662698	-0.0760827	-0.910464
GANAB	-0.588283	-0.104952	-0.0863035
FAM167B	0.461919	0.172737	0.648084
MFAP1	-0.200424	-0.436116	-0.521595
SNORA27	0.477758	-1.13638	0.141483
LHB	-0.716193	-0.999445	-0.610308
DEPDC1	-0.6488	-0.857176	-0.659923
ZNF512	-0.265132	-0.11825	-0.659643
B3GALNT2	-0.428332	-0.593283	-0.15714
KLHDC4	-0.154616	-0.521771	-0.0691611
PSEN2	0.52486	-0.209382	0.239744
lnc-LRMP-2	0.456044	0.0156468	0.597236
DBH-AS1	-0.573076	-0.771313	-0.282783
MBL1P	-0.539103	-0.0284277	-0.379544
CYP2W1	0.311061	1.48948	0.438722
RAP2C	-0.280824	0.0211996	-0.592032
SNRPF	-0.604397	-0.417049	-0.219313
LARS	-0.448249	-0.852703	-0.257171
lnc-TSPYL6-2	-1.88746	-0.0147279	0.115505
MAGT1	0.506764	-0.31752	0.601814
FLNC	-0.391263	-1.03327	-0.649907
FDX1L	-0.237923	-0.524811	-0.0459658
DEPDC1B	-0.559381	-0.0085862	-0.472119
TUBA1C	0.276958	0.774676	0.32917
SPINK1	-0.36537	-0.587457	-0.0258096
C11orf31	0.844194	1.05656	0.812928
UHRF1	-1.18652	-0.376619	-0.836717
PAX8-AS1	0.112458	-0.129649	0.759083
MAGEA6	0.165162	0.00345881	0.761236
PRDX3	-0.292215	-0.190536	-0.856899
VIM-AS1	0.891448	0.00648056	0.843672
SLC36A1	0.0055349	-0.521277	-0.0180877
SLC44A1	0.547466	0.174648	0.309936
TNFRSF21	1.01526	0.028223	0.751732
LPAR1	0.632343	-0.000699715	0.263112
PTPRE	-0.182882	0.119321	0.611522
NDUFA4	0.171405	0.534302	0.155875
RDX	-0.248679	-0.000989726	-0.60427
STAC2	1.06584	0.117194	0.960873
ARL6IP1	-0.222673	-0.12077	-0.659398
SNORD55	0.389683	-0.117534	0.568007
lnc-CTNNA2-1	-0.151277	-0.667295	0.644196
GPN1	-0.595346	-0.564495	-0.745141
MYCBP2	0.19037	0.0999351	0.667119
NUP35	-0.484629	-0.854448	-0.716102
MSI2	-0.397341	-9.79e-05	-0.581448
CLINT1	-0.0217124	-0.526847	-0.22748
LOC101929689	1.09566	0.0147341	1.02428
LINC00709	-1.85851	-0.00587568	0.0373666
lnc-PLEKHA5-1	0.399883	0.0234858	0.515917
SERBP1	-0.611931	-0.825854	-0.505609
MRPL14	-0.220514	-0.666445	-0.109663
SAC3D1	-0.0166454	-0.732287	0.0258742
CCZ1	-0.617163	-0.0426494	-0.383921
TMED9	-0.85174	-0.0458761	-0.0059502
GRASP	1.06591	0.0381453	0.400702
SRGAP2B	0.482493	-0.388623	0.572845
ZW10	-0.660577	-0.15322	-0.463587
TNFRSF14	0.664312	-0.107595	0.582595
PURG	0.527078	0.0420279	0.535
RCOR2	0.759935	0.0251917	-0.161171
ADSL	-0.626674	-0.88543	-0.718694
lnc-AF131215.3.1-1	-0.355548	-0.567645	-0.170388
FAM27E3	-0.736208	-0.361082	-0.432012
TEX41	0.509718	0.955802	0.764576
FCRLA	0.106993	0.140192	0.679918
FAM110A	-0.239588	-0.114678	0.506115
DNAJC10	-0.130546	-0.789688	-0.233699
VPS35	-0.0742927	-0.57182	-0.501467
HMBOX1	-0.649324	-0.28331	-0.311631
lnc-FAM78A-2	1.31283	0.00241852	0.0236247
P2RX7	0.592716	0.162948	0.960341
UBE2MP1	-0.323625	-0.553076	-0.318236
NAGLU	0.18928	-0.520495	-0.0399489
HOXA9	0.752552	-0.0478834	0.323539
CFI	0.506539	0.145874	0.476836
MAFB	2.41915	1.66064	1.80452
LOC101928864	0.511138	0.0205998	0.22522
TM4SF1	0.560487	0.316346	0.296349
HLA-J	0.460991	0.635435	0.460806
LOC101930114	1.383	0.17131	1.1996
KDM5C	-1.78214	-0.0113436	0.219378
ANKRD26	-2.25363	0.0156991	-0.337404
THUMPD1	-0.445276	-0.134013	-0.652823
LOC101930506	0.0937772	-0.0184739	0.517357
NBEAP1	-0.729281	-0.0237963	-0.0790666
TIMELESS	-0.801042	-1.17505	-0.61114
LOC102724910	0.628337	0.161272	0.907609
ZNF607	-0.32245	-0.547447	-0.39417
HIST1H3H	-1.23947	-1.27931	-1.1834
METTL2B	-0.360976	-0.794525	-0.559741
SNORA57	-0.58306	-0.677794	-0.0677008
lnc-PFKP-3	1.86637	-0.0095186	0.0236247
lnc-MLXIP-1	-0.686019	-0.00989174	-0.319916
SPARC	1.4687	1.16964	0.91708
DDIT3	-1.19972	-1.39948	-0.740093
USP3	-0.503768	-0.301686	-0.813685
FBXL17	0.515383	-0.138453	0.224266
WWC3	-0.288287	-0.565073	-0.426575
COX11	0.537674	-0.035109	0.541536
PCDHB11	0.982424	0.173688	0.654447
SACS	0.000415362	-0.582379	-0.24204
MYL6	0.212872	0.661914	0.199364
ARL6IP5	0.541048	0.141099	0.28795
PSIP1	-0.757107	-0.781883	-0.769027
EXOSC2	0.32627	1.38844	0.604089
lnc-DLX5-1	-1.80172	-0.0076758	0.0450052
GOLGA2P6	-0.280192	-0.5896	-0.243835
FBXO5	-0.655826	-0.185812	-0.706338
ARPP19	-0.110211	-0.561009	-0.266712
FAM98C	-0.286134	-0.63094	-0.235502
RPL41	0.300164	0.849282	0.301101
AP4E1	-0.339159	-0.617635	-0.35583
LOC101927740	0.51545	0.0333375	0.378913
HMBS	-0.410535	-0.508779	-0.333187
HSPA14	-0.35783	-0.58103	-0.253298
lnc-FAM76A-1	0.504561	-0.362229	0.370412
GNAS	0.125591	0.504121	-0.416071
PDCL	-0.208465	-0.0568167	-0.653235
SMAGP	-1.16073	-0.367146	-0.779903
XLOC_l2_013383	0.0648098	-0.753091	0.231656
ERRFI1	-0.838177	-0.759673	-0.459576
ASH2L	-0.135942	-0.513005	-0.468459
TM4SF1-AS1	0.578271	0.0193168	0.484641
PAICS	-0.869138	-0.756876	-0.982189
DCLK1	0.911311	0.533393	0.594665
POLR1E	-0.64882	-0.221526	-0.59843
TMEM133	0.577006	0.103865	0.284273
C4orf46	-0.677194	-0.202252	-0.728809
CD99L2	0.464525	0.734391	0.38578
lnc-AKIRIN1-1	0.404471	-0.0257736	0.725068
LDHB	-0.0757162	0.711906	-0.036989
PPP1R3C	0.70459	-0.506453	-0.0777071
PRRT3	0.685892	0.0212308	0.87268
PIGS	-0.300615	-0.0190236	-0.656184
ACSF3	-0.439754	-0.567808	-0.187852
DDX17	0.435841	-0.642557	0.462924
RNF40	-0.569419	-0.298648	-0.474241
PAX8-AS1	0.0292401	-0.0807302	0.60184
NAMPT	-0.346628	-0.853481	0.100291
ENKD1	-0.364864	-0.779293	-0.329536
ZNF326	-0.509355	-0.542743	-0.652119
WFDC21P	0.585471	0.0486766	1.49639
RTBDN	0.44824	0.146048	0.643927
NPIPA5	-0.499536	-0.996502	-0.195319
lnc-WRNIP1-2	0.50251	0.0207289	0.103853
ADAM17	-0.349019	-0.436369	-0.500323
UBA2	-0.46046	-0.593753	-0.878602
C17orf53	0.566914	-0.0300343	-0.508938
RPL6	0.470922	1.35092	0.402231
LINC01021	1.34373	0.140998	1.38685
lnc-EFR3A-2	0.538757	-0.0374288	0.278856
SGK223	0.546803	-0.0701805	0.305284
MMP14	1.55668	-0.238174	0.564602
lnc-DEC1-3	0.409253	-0.0905088	0.723794
TBL1XR1	-0.247912	-0.0106372	-0.565443
lnc-ARSD-2	0.791383	0.0475945	0.682819
COX14	0.063829	0.788729	0.396847
CSNK2A2	-0.312461	-0.810202	-0.185792
PARP16	-0.29857	-0.0413342	-0.547525
SIPA1L3	-2.29193	-0.0287141	-0.164567
JMJD1C-AS1	0.554397	0.0403465	0.234176
MAN1C1	1.18799	0.465429	0.729441
C10orf90	0.426212	0.0415869	0.653104
lnc-RP11-410N8.4.1-2	-0.390329	-0.618797	-0.180149
lnc-EIF6-1	0.455604	-0.00847788	0.556645
AKAP9	0.737521	-0.305574	0.369143
TNFRSF10D	-0.431086	-0.982667	-0.516834
lnc-ZBTB17-2	-0.525161	-0.430854	-0.0785783
WDR34	-0.393154	-0.634964	-0.231644
NFKBIA	1.09981	0.899937	1.30974
DPH2	-0.460229	-0.69364	-0.382784
COL5A2	0.638261	-0.114238	0.434807
SPG20	0.56602	-0.00518396	0.277715
PHYHIP	1.34492	0.200571	1.20714
ARMCX6	-0.172387	-0.0957563	-0.566876
SRGN	0.122727	-0.162029	0.532049
LINC00882	0.865601	0.166821	0.648303
TRAIP	-0.803302	-0.885009	-0.698889
SCARNA10	0.641593	-0.0695014	0.0764225
LOC100506725	-1.75262	-0.00841849	0.0559416
SNAR-B2	1.43063	1.64796	1.25072
MYO18B	-0.0353732	-0.0027995	-0.509969
SNORD47	-0.826443	-0.458737	-0.7819
CNP	0.264101	0.747775	0.518965
PIGA	-0.415356	-0.530247	-0.587891
TRIM21	-0.818808	-0.0349263	-0.110031
lnc-AC004980.12.1-1	0.166529	-0.175231	0.537701
NDUFS8	0.00461469	0.559951	0.126044
EFCAB1	1.64258	0.343209	1.59318
SMARCB1	-0.698876	-0.0417343	-0.519972
XLOC_l2_003066	-0.344938	-0.00184743	-0.521277
S100A10	0.237186	0.695825	0.260861
GLTSCR2	-0.0226052	-0.611654	0.0143476
PROC	-1.73395	-0.0114791	0.0825899
IL2RB	-0.644117	-0.0847222	-1.21814
UGGT2	-0.20696	-0.587072	-0.161031
DMKN	2.54822	1.7442	2.89721
lnc-CMBL-1	0.502482	-0.0626397	0.362532
lnc-SOD2-2	0.407383	-0.00870937	0.689491
EXOSC5	-0.583879	-0.21769	-0.460815
PIK3R2	0.350665	0.601662	0.403096
XRCC5	-0.202843	-0.668208	-0.410002
SMG1	-0.469486	-0.091202	-0.659585
SLC35F6	-0.707592	-0.648754	-0.444735
SH3GLB1	-0.2181	-0.704471	-0.272556
BOD1L1	0.0944808	-0.0565268	0.658154
lnc-RAB4A-1	1.12121	-0.00751606	0.00905545
MAML3	-0.806104	-0.0132034	-0.23533
HDDC2	-0.488493	-0.579692	-0.271256
OARD1	-0.373795	-0.660213	-0.382905
GUCY1A2	0.856211	0.0160158	0.565767
LLPH	-0.382656	-0.663758	-0.26763
SGTB	-0.875909	-1.18644	-0.994009
MUTYH	-0.168197	-0.59111	-0.0716796
G0S2	-0.170594	-0.208998	0.661387
PRPF40A	0.155552	-0.59787	0.199469
ST3GAL6	0.368247	0.0723683	0.516049
SOX4	0.604	0.00540338	0.0693409
BDKRB2	0.580671	0.281619	1.07333
GDAP1L1	0.489695	0.0704121	0.524515
TNS4	-1.61839	-0.00247785	0.0745709
SIDT2	1.23437	0.0558702	0.705314
GUCY1B3	0.86489	0.177973	0.792322
LARP4B	-0.0726524	-0.557977	-0.171211
LRRC32	0.53791	0.0337954	0.442779
S100A11	-0.555929	0.0900722	-0.454787
BID	0.410257	0.619488	0.753962
PCOLCE	1.09229	0.136394	0.971245
MSMO1	-0.712893	0.00820734	-0.875317
TRIM32	-0.284902	-0.281078	-0.509147
LOC101929465	0.844698	0.0356519	0.661415
LINC01085	0.69545	0.0404474	0.812624
TUBA4A	0.325054	0.61389	0.574553
LINC00476	0.607057	-0.0632214	0.654852
CRNDE	-0.278888	-0.526034	-0.312342
LGALS1	0.489012	1.4299	0.679258
MAN1B1	0.0521037	-0.558775	-0.0678298
LINC00571	-0.315022	-0.0846752	-0.575423
THBS2	0.816451	0.239054	0.72756
RPS28	0.200333	0.523579	0.200688
IER3	-0.530764	-0.478189	0.465381
WDSUB1	-0.508934	-0.452254	-0.431928
NUP155	-0.204961	-0.294314	-0.509564
ALG13	-0.443715	-0.72864	-0.158663
KIAA1324	0.836289	0.133697	0.49537
PDK1	-0.543104	-0.67912	-0.47675
ABHD14A	0.201684	0.286435	0.610519
ETV4	-0.6947	-0.0795952	-0.454278
SNORA22	0.123018	-0.0621411	0.790098
XYLT2	0.232011	0.460219	0.577124
ZBED5-AS1	0.687456	0.172784	0.645262
FCRLA	0.252662	0.441777	1.10344
DPPA5	-1.27135	-0.00679691	0.111359
LSM14B	0.666282	-0.33284	0.598481
MCF2L	1.0904	0.743097	0.556325
RAB7B	1.83907	0.535448	1.43314
LOC100507554	1.21909	0.156518	1.60043
YIPF1	-0.202632	-0.541372	-0.194275
FAM74A4	0.371024	1.37751	0.67234
CDC42SE1	0.21036	-0.0976848	-0.546233
HBE1	-0.450683	-0.00700218	-0.634448
UBR5	0.71545	-0.349506	0.421465
RNPEPL1	0.096578	0.57153	0.402802
CDHR4	0.86369	0.0120825	0.501932
ZCWPW1	0.508376	0.010519	0.572086
lnc-MED9-1	0.628041	-0.013552	0.0559416
lnc-DAD1-2	-0.601154	-0.00740668	0.0850262
PRMT6	-0.418935	-0.540596	-0.748196
SLC20A1	-0.570989	-0.621605	-0.454793
HIST1H2AM	-0.301538	-0.965963	-0.28482
TFB2M	-0.144017	-0.518874	-0.400109
TIMM23	-0.562223	-0.595641	-0.225465
lnc-SYNC-2	0.513678	-0.00872405	0.358054
SNAI3-AS1	0.604155	0.113449	0.641389
MBTPS1	-0.158463	-0.550056	-0.306805
WNT7B	-0.568307	-0.0726903	-0.107216
MTHFD1L	-0.555589	-0.365371	-0.737395
RPS21	0.233352	0.631829	0.338847
TNIP2	-0.937696	-0.250885	-0.42783
WWP2	-0.606959	-0.209588	-0.298338
P4HB	0.196391	0.776629	0.103118
SCLY	-0.576685	-0.0972456	-0.393896
PDIA6	-0.300315	-0.57485	-0.598102
HNRNPA3	-0.17337	-0.574744	-0.253861
SPATA5L1	-0.296889	-0.776466	-0.364317
HNRNPDL	-0.293749	-0.605581	-0.306424
TCERG1	-0.272508	-0.114469	-0.550656
PP7080	0.475144	-0.0351326	0.861346
MIR143HG	1.70316	0.034345	0.553524
USP9X	0.557457	-0.0319127	0.579244
SNORD58C	-0.106863	-0.0298511	-0.512911
TCP1	-0.360597	-0.203448	-0.864805
EXOSC2	-0.792831	-0.271344	-0.678659
SYT14	1.00963	-0.0313673	0.643076
AURKB	-0.407336	-0.0697523	-0.644293
BUB3	-0.347372	-0.698667	-0.148907
SERPINB8	-0.786173	-0.235437	-0.0875076
FAM171A1	-0.208785	-0.54418	-0.439122
MFAP2	-1.09722	-0.707045	-0.895837
lnc-SEPHS2-1	0.460336	0.0626873	0.570688
GLUD1	0.662877	-0.415827	0.173457
C15orf26	-0.282695	-0.0107333	-0.665981
PREP	-0.225194	-0.102747	-0.518673
RNPS1	-0.62176	-0.864644	-0.743302
LOC101927115	1.74575	0.0380625	1.44292
RBCK1	-0.721415	-0.918562	-0.809013
GFM2	-0.554061	-0.111951	-0.639165
IL24	1.20789	0.155802	2.41133
BRI3	0.293916	0.537957	0.221278
ARGLU1	0.504555	-0.568531	0.27734
FAP	1.09672	0.620101	0.983539
EPHA4	1.41327	0.106451	1.28497
ACP1	-0.464179	-0.522703	-0.77367
MCF2L	0.738002	0.316609	0.386188
FAM229B	0.257065	0.0244607	0.718775
SLC9A7	0.585812	0.00632176	0.698491
UAP1	-0.320911	-0.163439	-0.928634
UBE2J2	-0.355004	-0.60478	-0.196608
CXCL1	1.80743	0.563035	2.50498
RAB27B	0.556037	-0.142759	0.768658
OLAH	-0.736872	-0.0720463	-0.893312
FIBP	-0.0859753	-0.528142	-0.207626
PREPL	-0.032183	-0.561295	-0.189547
LEPREL2	0.681978	1.00833	0.738246
SLC16A3	-0.217504	-0.748668	0.347322
C6orf57	0.80002	0.00844705	0.603554
TMEM45A	0.749586	-0.215383	0.406135
EML4	-0.174264	-0.647709	0.223058
MED1	-0.535215	-0.103366	0.049822
PGAP3	0.543018	-0.0355128	0.0780349
OBSCN	0.350094	0.0237912	0.518359
DCAF5	0.531888	0.0820365	0.418426
TNPO3	-0.0887178	-0.630972	-0.40654
LOC389602	-0.618617	-0.0228266	0.0191417
NEAT1	-0.225284	-0.797092	0.468089
LOC101060524	-0.603592	-0.00542138	-0.26677
ATF6	-0.257393	-0.697418	-0.714573
BLZF1	0.220601	0.023321	0.522086
CYP17A1	0.533027	0.0409016	0.575774
SNORA11	0.506289	0.056259	0.297211
ARMC9	0.413968	0.102253	0.631317
CCNDBP1	-0.503356	-0.0162483	-0.43961
C1D	0.039843	-0.283427	0.609535
MAX	-0.502683	-0.0499889	-0.307319
TSR3	-0.0118847	-0.502389	-0.238321
PPP4R4	-0.0569967	-0.00960186	0.66516
SLC6A15	0.396136	-0.0495958	0.516364
H1F0	-0.159225	-0.0498064	-0.548592
HJURP	-0.794089	-0.83845	-0.908411
LOC100129380	-0.512208	-0.0149033	0.0859185
TAF4B	-0.505766	-0.0668513	-0.0152197
DCBLD2	-0.0389175	-0.753576	0.112869
STRADA	-0.319364	-0.0119771	-0.56241
TRPV2	0.765327	0.131615	0.474282
APTX	-0.0957462	-0.543055	-0.403182
ZSCAN10	-0.771702	-0.0774937	-0.901436
LLGL2	0.410857	0.0420279	0.641059
CALM2	-0.342742	-0.202752	-0.599219
BZW1	-0.58048	-0.765935	-0.618581
LRRC8B	-0.223865	-0.0224727	-0.56241
WBP11	-0.395704	-0.638457	-0.402324
lnc-ST3GAL6-1	0.425522	0.00693212	0.543657
SMKR1	-0.870268	-0.439379	-0.593659
HIST1H4F	-0.88086	-0.749315	-0.746351
C2	0.449452	0.064853	0.60549
CHN1	-0.264729	-0.116586	-0.874648
XLOC_l2_008632	0.471277	0.0186615	0.524024
lnc-CENPP-1	0.0999629	-0.0362132	0.538655
EEF1D	-0.231208	2.27179	-0.0755197
ADAL	0.0590209	3.24004	0.196842
TRIM23	-0.0467891	-1.75025	-0.23663
USP46	-0.207834	-0.068411	-0.550254
SPRED2	-0.375055	-0.0311791	-0.593851
CRYBB2	-0.526794	-0.072805	-0.0797916
NT5M	0.181954	-0.0634453	0.519263
CYP4V2	0.0412709	-0.0105834	-0.592166
CBFB	-0.430234	-0.603764	-0.755901
KANK2	0.123262	0.749827	0.0719676
C1orf35	-0.386687	-0.900883	-0.240059
GUSBP1	0.391122	0.072191	0.700152
SMIM7	-0.567147	-0.539073	-0.128925
DKK3	-0.419213	-0.00814311	-0.689042
DNAJC19	-0.270993	-0.10721	-0.53537
SCLY	-0.553554	-0.599815	-0.179332
RAC3	-0.553554	-0.0596871	-0.398993
BBIP1	-0.1272	-0.504559	0.036653
lnc-MTX1-1	-0.667881	-0.178281	-0.380457
LOC100507661	0.37212	0.0307236	0.707526
CLEC2D	-0.541369	-0.700149	-0.575545
GREM1	-1.11375	-0.441247	-1.27595
FLRT2	-0.20177	2.04116	-0.344436
SNAR-A3	1.63321	1.99093	1.3798
ANP32E	-0.303117	-0.17825	-0.683117
MYDGF	0.00818706	0.734588	-0.117715
PPFIBP2	0.876967	0.0631987	0.629144
lnc-CCDC34-1	0.610896	-0.0668606	0.493543
ANKRD37	-0.775269	-0.831371	-0.648507
KIAA2013	-0.162287	-0.52498	-0.210849
EMG1	-0.598343	-0.758094	-0.456821
SAT2	0.402391	0.725311	0.441772
COPRS	0.526611	0.850412	0.537896
PLXDC1	0.716707	0.0187903	0.19478
LIMCH1	1.25762	0.0853492	0.96371
ADD3	0.382312	-0.0200489	0.507681
ABCA1	1.33932	0.8987	0.855721
RPL23P8	0.489569	0.779716	0.553963
LINC00205	0.0488861	6.29945	-0.0548726
FAM122B	0.138627	1.6677	0.469369
SH2D4B	-0.0335052	-0.936006	-0.142303
SEPW1	0.408405	0.00177204	0.582296
COPS8	-0.258639	-0.355823	-0.573483
KIF22	-0.877055	-0.582576	-0.687081
COQ2	-0.502769	-0.121997	-0.0975085
SORT1	0.615554	0.186272	0.865958
SNORA34	-0.850911	-0.827028	0.420914
HMBOX1	-0.737	-0.284377	-0.27611
LINC01122	0.559962	0.351126	0.763765
NRIP3	-0.309728	-0.00614082	-0.569274
NELFCD	-0.279682	-0.54269	-0.559647
lnc-SHANK2-2	-0.0967537	3.43399	0.0552794
DND1	-0.377296	5.33637	-0.0419075
LINC01585	0.645012	0.0139433	0.47601
LOC100507033	0.76802	-0.00214068	0.580183
C5orf63	0.775334	1.56985	0.613719
LOC401127	-0.489872	-0.118247	-0.527137
KIAA0907	-0.475144	-0.194438	-0.90545
RIMBP3	0.561252	0.170205	0.988979
PPAT	-0.590284	-0.405668	-0.400336
LOC646903	0.546128	0.0527437	0.237086
CHST6	0.331827	0.0387795	0.500177
ERICH6-AS1	0.291713	-1.51163	0.264799
ZP1	0.133983	1.7655	0.706943
HDAC9	1.22016	0.170753	1.01789
lnc-PPAP2B-2	0.50251	-0.0106332	0.330646
TFEB	0.534066	0.253362	0.688871
MEAF6	-0.088395	-0.639807	-0.584691
TPT1	-0.212828	-0.849621	-0.231352
LINC00601	0.761919	0.00626144	0.482147
TSEN2	-0.491479	-0.545111	-0.540897
PABPC1L	-0.952199	-0.779973	-0.882335
CYCS	-0.413882	-0.494835	-0.717032
COL4A3BP	0.611269	0.163448	0.69698
C10orf55	0.237792	0.00201085	0.558159
ROBO4	-0.418908	-0.0410723	-0.611148
lnc-SUPT3H-1	0.139754	-0.00362674	0.907472
EXT1	-0.188803	-0.55999	-0.343123
SLC20A2	-0.233648	-0.5215	-0.410166
MKKS	-0.309394	-0.593674	-0.0687732
PKN2-AS1	-0.251026	-0.107356	-0.727018
NUP214	-0.201037	-0.553555	-0.208047
lnc-LEO1-2	-0.46247	-0.0645609	-0.701574
ACTB	1.17151	1.61336	0.705954
XLOC_l2_012150	-0.310145	-0.665178	-0.353586
LYAR	-0.809973	-0.561121	-0.666629
POLR2B	-0.270282	-0.362061	-0.618192
lnc-STK32B-1	0.330237	1.92805	0.165175
SNORD86	-0.595895	-0.260756	-0.578905
DYRK2	0.730122	0.0771361	0.506808
MFSD2A	0.740778	0.0547625	1.05724
SLC15A4	0.174784	-0.552472	-0.361095
PICK1	-0.201153	-0.502866	-0.126939
NRBP1	-0.280999	-0.69262	-0.299967
KREMEN1	0.669486	-0.0742755	0.419596
JAK1	-0.302974	-0.108452	-0.555512
MIR3916	-0.62099	-0.732782	-0.136649
PRMT5	-0.459969	-0.137874	-0.712533
FAM167A	-0.221759	-0.126223	-0.609267
MLLT10	-0.0842823	-0.534295	-0.125083
LOC100130938	-0.467633	-0.742758	0.0226479
SNAR-G2	1.39544	1.32483	1.00551
SEC14L1	0.373542	0.0189252	0.692887
ARHGEF2	-1.02725	-8.69689	-0.855938
STX2	0.0655144	-0.750734	0.189586
EIF4EBP1	-0.776524	0.318762	-0.39858
YTHDF2	0.0044619	-0.521425	-0.211562
FAM215A	-0.506327	-0.019228	-0.295042
SSBP2	0.504757	0.155123	0.255
LINC00883	0.655622	0.0782143	0.337741
MAP1LC3B	-0.877208	-0.759538	-0.717185
MIF-AS1	-0.0607672	-0.771782	-0.309425
METAP2	-0.431033	-0.52644	-0.619491
RAB12	0.514562	-0.587668	0.159107
RMDN1	0.171088	-0.693963	0.00520453
SNORD67	0.867642	-0.127822	0.46221
lnc-B4GALT3-1	-0.34145	2.26848	-0.0345821
FN3KRP	-0.688886	0.49786	-0.539437
lnc-CDH16-2	0.422892	0.0808439	0.791612
KDM7A	-0.607176	-0.0838171	-0.389777
lnc-NFYB-1	0.186883	0.253219	0.865569
MAFB	2.49368	1.29936	1.84985
LRRC8B	-0.326361	-0.012598	-0.509508
FAM81A	0.839522	0.104874	0.880438
MAK16	-0.679668	-0.691559	-0.845641
lnc-ASAP1-3	0.53409	-0.00521863	-0.0015913
UQCR11	0.0445608	0.573973	0.207848
lnc-DBN1-2	-0.592928	-0.496642	-0.206197
CCT6A	-0.302666	-0.346112	-0.589569
NDUFB4	0.193224	0.643613	0.146197
LOC101929946	0.545612	-0.0379631	0.381175
TNRC18P1	0.417577	-0.100721	0.543626
lnc-PPIAL4G-10	-0.0167017	-3.53849	0.0825899
lnc-TRMT11-1	-0.0282273	1.3764	0.330217
ZNF285	0.224698	-0.00117048	-0.675996
UBC	0.736116	1.55251	0.513049
EZH2	-0.835451	-0.945527	-0.72437
LINC00595	0.627075	-0.048678	0.31598
ABI3BP	0.958479	0.092052	1.25459
SIRPB1	0.292884	-0.13924	0.516532
KIAA2018	0.51674	0.0286735	0.197464
BRIP1	-0.561179	-0.0687942	-0.488718
TWIST1	1.23893	0.243934	0.791615
NRM	-0.650966	-0.130352	-0.449013
TMEM184C	-0.182119	-0.077688	-0.576615
GSTM2	0.398506	0.0213387	0.622051
CEP95	-0.247566	-0.545597	-0.0868452
LINC00692	0.0271648	4.13751	0.0985647
lnc-TSNARE1-1	0.0724328	4.274	0.486247
RNF213	0.883032	-0.162792	0.437347
TROAP	-0.955405	-0.940559	-0.490951
CLCN4	0.553047	0.00711265	0.107111
FHL2	-0.574174	-0.55146	-0.555018
GGT5	1.24802	0.0766764	1.23671
ALKBH3	-0.580526	-0.420162	-0.653198
MT1HL1	-0.87893	-0.431185	-0.48977
ZNF280D	0.507097	-0.0484208	0.172836
ASB16	-0.0426506	0.031888	0.507719
TLE1	1.24672	0.300717	1.09391
XLOC_l2_002033	-0.453812	-0.771024	-0.289221
TPR	0.143412	-0.508903	-0.0327951
PAXBP1	0.820954	-0.243727	0.700371
XLOC_l2_012741	0.0849409	10.669	0.0516701
LHPP	1.02623	1.20213	1.18939
ARSD	0.540986	0.311426	0.806647
lnc-SRP9-1	1.04355	0.182337	1.00964
VASN	0.786992	-0.00590027	0.544976
PROSER1	-0.753822	-0.894587	-0.583086
CCDC28A	-0.0909188	-0.525711	-0.254268
ANXA2R	0.878357	0.0672932	0.874696
PIGT	0.598361	1.09072	0.550926
BAIAP2	-0.539807	-0.691494	-0.238211
SF3A3	-0.220234	-0.555858	-0.177918
C16orf95	0.294657	-0.618513	0.119127
LOC101928092	0.755128	0.0939869	0.793278
MTFR1	-0.405608	-0.352477	-0.554822
FANCL	-0.551628	-1.17447	-0.551205
QRICH2	-0.829926	-0.0879381	-0.377824
[truncated: 4,188 more rows]
